# Supplementary material for: Microenvironmental modulation breaks intrinsic pH limitations of nanozymes to boost their activities
Source: Nat Commun. 2024 Dec 30;15:10861. doi: 10.1038/s41467-024-55163-4 (PMC11686145; doi:10.1038/s41467-024-55163-4)
Supplement: Supplementary file 4 — Source data [file 41467_2024_55163_MOESM4_ESM.zip]

Archive with 3 entries (2 files):
- Source Data/
- Source Data/Source Data_Figs. 2-6.xlsx
- Source Data/Source Data_Figs. S1-S42, S43-S55.xlsx
