# Supplementary material for: Microenvironmental modulation breaks intrinsic pH limitations of nanozymes to boost their activities
Source: Nat Commun. 2024 Dec 30;15:10861. doi: 10.1038/s41467-024-55163-4 (PMC11686145; doi:10.1038/s41467-024-55163-4)
Supplement: Supplementary file 4 — Source data [file 41467_2024_55163_MOESM4_ESM.zip › Source Data/Source Data_Figs. 2-6.xlsx]

## Sheet: Fig. 2a
pH range	proportion
0.5-2.5	2.58621
2.5-4.5	69.9234
4.5-6.5	18.1992
6.5-8.5	7.18391
8.5-10.5	1.62835
10.5-13.5	0.478927

## Sheet: Fig. 2e
PCN-222-Fe NPs				PCN-222-Fe@PAA NPs
	v0 (M/s)	error bar			v0 (M/s)	error bar
pH=3	1.49744e-07	3.61711e-09		pH=3	3.97436e-08	8.88231e-10
pH=4	1.19145e-07	2.4235e-09		pH=4	3.66667e-08	6.78398e-10
pH=5	8.50427e-08	1.56669e-09		pH=5	4.82051e-08	5.12821e-10
pH=6	5.34188e-08	1.4122e-09		pH=6	7.36752e-08	7.12587e-09
pH=7.4	2.54002e-08	2.44849e-10		pH=7.4	1.16752e-07	3.41453e-09
pH=8	1.54235e-08	3.56031e-11		pH=8	7.94017e-08	2.21069e-09

## Sheet: Fig. 2f
PCN-222-Fe NPs			PCN-222-Fe@PAA NPs
Time (s)	A652 nm (arb. units)		Time (s)	A652 nm (arb. units)
0.5	0		0.5	0
1.5	0.000845943		1.5	0.00279
2.5	0.00175		2.5	0.0067
3.5	0.00273		3.5	0.01027
4.5	0.00367		4.5	0.01414
5.5	0.00462		5.5	0.01801
6.5	0.00557		6.5	0.0218
7.5	0.00645		7.5	0.02532
8.5	0.00733		8.5	0.02916
9.5	0.00819		9.5	0.03315
10.5	0.00905		10.5	0.03704
11.5	0.01002		11.5	0.04072
12.5	0.0109		12.5	0.04452
13.5	0.01178		13.5	0.04843
14.5	0.01267		14.5	0.05212
15.5	0.01352		15.5	0.0557
16.5	0.01434		16.5	0.05941
17.5	0.01517		17.5	0.06331
18.5	0.01598		18.5	0.067
19.5	0.01678		19.5	0.07071
20.5	0.0176		20.5	0.07434
21.5	0.01839		21.5	0.07804
22.5	0.01913		22.5	0.08174
23.5	0.01992		23.5	0.08536
24.5	0.02064		24.5	0.08885
25.5	0.02142		25.5	0.09232
26.5	0.02216		26.5	0.096
27.5	0.02295		27.5	0.09962
28.5	0.02361		28.5	0.10307
29.5	0.02437		29.5	0.10667
30.5	0.02509		30.5	0.11014
31.5	0.02583		31.5	0.11359
32.5	0.02654		32.5	0.11699
33.5	0.02729		33.5	0.12029
34.5	0.02792		34.5	0.12372
35.5	0.02858		35.5	0.12701
36.5	0.02931		36.5	0.13032
37.5	0.02995		37.5	0.13374
38.5	0.03061		38.5	0.13711
39.5	0.03131		39.5	0.14037
40.5	0.03192		40.5	0.14359
41.5	0.03263		41.5	0.14675
42.5	0.03325		42.5	0.15002
43.5	0.03387		43.5	0.15329
44.5	0.03453		44.5	0.15653
45.5	0.03515		45.5	0.15967
46.5	0.03582		46.5	0.16286
47.5	0.03641		47.5	0.16605
48.5	0.03699		48.5	0.1692
49.5	0.03764		49.5	0.17229
50.5	0.03824		50.5	0.17538
51.5	0.03889		51.5	0.17847
52.5	0.03949		52.5	0.18146
53.5	0.04012		53.5	0.1845
54.5	0.0406		54.5	0.18759
55.5	0.04121		55.5	0.19057
56.5	0.04178		56.5	0.19361
57.5	0.04238		57.5	0.19647
58.5	0.04294		58.5	0.1994
59.5	0.04353		59.5	0.20225
60.5	0.04414		60.5	0.20516

## Sheet: Fig. 3e
Tris buffer concentration (mM)	0		10		200
	PCN-222	PCN-222@PAA	PCN-222	PCN-222@PAA	PCN-222	PCN-222@PAA
A445 nm/A420 nm (arb. units)	0.66259	1.30942	0.66505	1.12291	0.70524	1.02357
	0.66722	1.30889	0.65758	1.13001	0.71102	1.0216
	0.66113	1.29532	0.66478	1.12611	0.70092	1.02186

## Sheet: Fig. 3f
Tris buffer concentration (mM)	0		10		200
	PCN-222	PCN-222@PAA	PCN-222	PCN-222@PAA	PCN-222	PCN-222@PAA
Normalised intensity (arb. units)	0.97991	0.11457	0.9912	0.14572	0.97471	0.35178
	0.99813	0.11936	0.99906	0.14667	1.01383	0.36513
	1.00067	0.11547	0.99664	0.14692	1.00943	0.33344
	1.02128	0.11631	1.01309	0.14984	1.00203	0.34697

## Sheet: Fig. 4c
Z (Å)	Molar mass (g/mol)	error bar	Total charge (e)	error bar
-58	0	0	0.0895556	0.295488
-54	0.0102222	0.685651	0.104889	0.32197
-50	0.0522222	3.50278	0.198288	0.445714
-46	14.3793	35.8251	0.389198	0.753663
-42	305.433	142.934	0.598087	1.56421
-38	791.173	137.513	-4.06163	1.74132
-34	640.824	113.862	2.20554	1.66588
-30	201.727	142.121	-0.751351	1.41837
-26	178.461	117.753	3.90288	1.76547
-22	514.789	116.407	-2.25289	1.82798
-18	757.173	176.028	0.558308	1.86083
-14	526.492	148.484	-2.50574	1.82836
-10	264.551	131.485	2.49934	1.96131
-6	365.695	83.6474	-0.178224	1.67794
-2	470.91	111.831	0.0443562	2.04507
2	753.523	109.131	-0.76295	1.88181
6	705.872	110.563	-1.98249	1.9237
10	280.502	67.0708	3.16143	1.902
14	297.844	71.2538	-1.18798	1.66199
18	649.701	101.334	1.30881	1.79548
22	665.876	125.677	-3.57759	1.71945
26	293.889	98.3554	3.90936	1.73419
30	314.802	80.7028	-1.55367	1.46101
34	605.612	136.723	1.17303	1.52543
38	344.812	124.142	-2.52015	1.34824
42	30.426	52.0572	1.34791	1.18518
46	0.188	3.75786	0.199274	0.442143
50	0.0468889	3.14505	0.120801	0.346819
54	0.0348889	2.34016	0.0845676	0.289792
58	0.0666667	4.47164	0.088468	0.289283

## Sheet: Fig. 4d
Z (Å)	R (Å)
-17.7837	12.1501
-13.623	11.7544
-14.1976	9.90114
-10.5373	11.3356
-10.7528	13.0194
-13.7599	12.279
-11.7184	11.4983
-16.5728	8.76084
-15.6554	7.61712
-11.0981	6.49146
-12.4588	4.86014
-12.5838	9.75474
-11.9747	7.97755
-16.6416	9.07385
-17.7583	8.52303
-17.2514	3.26156
-17.9312	5.3134
-12.9065	4.72177
-15.0472	3.91391
-13.3396	8.91108
-13.9703	9.40423
-18.949	9.30229
-17.3817	10.6313
-15.4646	7.43737
-15.1448	9.58561
-17.7346	12.4849
-18.7976	12.0982
-20.7407	11.0426
-18.7594	11.2588
-21.4705	6.53969
-21.4549	8.74244
-16.7213	5.44327
-18.7471	5.62041
-15.6189	10.4372
-14.6678	8.83446
-16.2806	9.12618
-16.7686	11.1207
-21.5153	10.8121
-20.199	11.6614
-22.1167	8.67906
-22.2302	6.62537
-17.4057	5.46234
-19.2294	5.77792
-16.7813	9.40639
-16.6311	10.2811
-21.6947	11.352
-19.9618	12.1651
-22.849	7.94258
-23.5221	9.9992
-20.8588	11.0165
-18.7084	10.5365
-17.9349	14.881
-16.5028	13.2333
-15.6845	17.9633
-18.0319	17.9653
-2.9602	14.8345
-1.5046	13.1469
-0.5068	13.6242
-0.5322	15.7092
2.9301	13.2631
2.8564	11.4947
6.5222	15.5296
6.6576	13.2416
5.8079	14.2411
3.765	15.2131
1.3123	11.2782
2.3089	11.5765
4.5203	7.4449
4.9858	8.29447
8.1637	11.316
8.1991	9.45021
4.844	13.7171
5.65	12.9788
2.4404	11.6826
0.9693	10.9788
3.3465	6.57008
1.7076	7.99753
7.3536	7.85215
7.8532	8.43958
6.8777	12.0767
5.8658	12.8596
4.4427	10.6358
3.3479	12.2688
-0.9237	10.1996
-0.3331	11.1889
-1.0896	7.53202
0.1031	5.89461
4.0165	7.55756
3.8989	5.80269
2.4692	10.8301
2.0652	11.4171
-1.9489	11.321
-3.0223	9.34834
-1.8907	11.5197
-0.253	10.4388
-5.0968	10.83
-6.1738	9.59148
-7.1828	7.49848
-5.7644	5.71261
-2.1948	8.6218
-3.239	7.06299
-4.5547	11.7628
-6.1935	12.0869
-9.0026	8.85595
-8.7143	11.005
-5.8735	8.45554
-7.4423	9.91656
-2.9836	12.6161
-3.8901	13.7759
1.1308	18.3055
-1.295	18.2617
15.7058	13.4762
17.3673	14.1645
17.0987	10.5685
17.5879	9.97568
22.474	8.96465
20.7286	7.60194
21.7946	12.6714
22.1277	11.0109
16.6703	11.8716
18.3644	12.2942
15.5773	9.60873
15.0483	8.5337
17.7292	4.28986
15.7574	4.80504
18.9347	6.99122
20.5602	7.56373
18.0466	10.9997
17.0761	11.3364
14.7057	10.3576
15.9837	9.4351
11.6312	6.30703
11.3505	7.8445
14.9332	5.06078
12.718	5.02009
16.1033	9.03268
15.748	9.64385
12.8371	7.68442
13.0255	9.75465
8.331	10.3889
8.5686	10.4347
5.78	7.11807
6.7877	6.18239
9.192	3.75969
6.9027	3.8673
9.6008	7.4004
10.1027	8.21279
5.6011	10.2549
6.591	10.2894
2.7842	8.86898
2.5856	6.92701
5.2127	5.54961
3.1543	6.45264
5.2996	10.4478
6.8221	10.4395
2.6848	12.4724
4.3296	13.4152
0.5131	13.0628
2.5651	13.3901
-0.8901	11.775
-0.7163	9.48609
2.2787	10.0847
3.6911	8.87281
5.0007	12.1799
5.7794	13.1479
18.0925	17.5576
15.7665	17.5323
33.5242	12.6708
33.2662	11.033
38.0182	10.6675
37.4462	8.79964
39.6902	11.6966
39.8172	9.46572
38.0982	11.0784
35.9552	11.6736
34.8362	8.66988
33.5492	8.51604
37.3332	4.03026
35.9982	4.44415
41.1852	4.89142
41.2132	7.00169
40.6642	8.11743
39.3762	6.45677
37.3732	11.594
37.1042	11.0322
33.5392	10.6532
33.0052	8.97118
32.1932	6.19856
34.3522	6.41921
32.3372	10.9883
33.6962	11.3269
28.6892	11.3904
28.4928	11.0378
26.3506	6.65834
28.2478	5.91775
28.2421	5.5897
29.963	6.78406
28.2381	10.3393
28.9535	11.1009
24.0668	10.8607
24.4483	11.3693
22.8837	5.91573
21.9334	7.31278
26.0402	5.46615
23.8373	5.22493
25.7955	8.82979
25.9076	10.3604
22.16	11.9986
20.8868	11.0558
19.256	9.00793
19.6354	6.79636
24.1451	7.32733
22.3276	7.45594
24.6466	11.4097
24.4574	12.1431
22.027	12.7699
19.9262	12.2074
21.8849	16.1139
22.4673	16.0209
16.96	16.5782
16.875	14.3458
34.9822	16.4624
32.6572	16.3893
-31.0854	12.8845
-32.8909	11.555
-32.5748	12.4413
-31.1497	14.223
-34.5315	16.9427
-35.4489	15.607
-38.0837	12.3023
-35.9876	11.6322
-39.7764	12.8957
-39.9961	11.3233
-36.3607	11.1321
-38.4623	10.5297
-34.5121	7.58068
-35.8632	7.01974
-38.8299	5.14483
-39.2286	7.29068
-41.7173	5.03096
-40.0825	4.10738
-41.7306	8.20453
-41.4735	9.3329
-37.0505	9.84036
-38.3608	10.005
-35.3151	5.14926
-35.0559	7.05664
-37.5093	5.32488
-39.3814	5.17548
-38.8654	9.24804
-38.0085	10.5248
-34.2155	11.4
-33.1145	9.5755
-34.9852	12.1966
-33.1972	10.9874
-36.279	11.3301
-38.059	10.5575
-37.041	9.98472
-38.5661	8.53168
-36.3336	5.34189
-35.9642	4.68403
-31.8943	6.29614
-31.743	4.98175
-30.3756	9.39151
-32.3079	10.5681
-34.3934	11.5604
-32.3532	12.4425
-33.5231	8.83528
-33.9771	11.0167
-29.1332	7.62245
-29.558	7.82856
-27.7335	12.0802
-26.065	11.6205
-30.4351	14.5772
-28.5599	15.6506
-30.6498	13.0158
-30.7304	15.266
-32.5867	16.8236
-34.9541	16.8238
-16.1563	14.776
-17.3244	13.3454
-11.3991	12.7985
-13.0308	11.5446
-10.5722	10.9974
-10.9865	13.1161
-15.5614	11.0598
-13.6504	11.3284
-15.6674	6.91104
-15.1227	6.65615
-10.6321	5.18174
-12.5324	4.28608
-10.3265	9.74541
-9.6076	8.04354
-13.6836	9.48514
-15.1431	9.3477
-15.6182	4.67272
-16.5086	6.53141
-11.4569	5.07209
-13.2497	5.07198
-11.7714	9.16092
-12.6487	10.3451
-17.2875	9.7292
-16.4749	11.3981
-14.8244	8.20261
-15.0932	10.2308
-17.8463	12.4159
-19.4344	11.7098
-19.5859	11.2847
-17.4186	10.6892
-21.3021	7.56244
-20.7062	9.42723
-16.2109	6.26736
-18.0176	5.72962
-16.6492	11.1768
-14.9342	10.3899
-16.8937	8.65732
-17.4421	10.7932
-22.1767	10.6674
-21.0902	10.8973
-23.1239	7.9263
-22.8947	6.01883
-18.812	4.26848
-20.4918	4.65062
-17.8364	8.22618
-18.0826	9.33076
-22.8608	10.5803
-21.011	11.8273
-22.3451	8.75544
-23.3607	10.7177
-19.0774	11.2497
-17.7643	10.2131
-18.0085	14.6805
-18.06	15.4498
-15.6874	17.9613
-18.0598	17.9287
-2.6684	14.8179
-1.4594	12.9512
-0.1691	13.2401
-0.0582	15.4341
3.5157	12.9023
2.9911	11.4265
6.7356	15.1482
6.936	13.1242
5.146	14.8773
3.2589	15.6863
1.0909	11.2733
2.1205	12.0659
4.3189	8.00606
5.0886	8.77185
8.2615	11.7285
8.0983	10.4376
4.7902	14.5569
6.1317	14.3609
2.2467	12.8189
1.4673	11.5321
3.7217	7.89128
2.0209	9.32718
7.8607	9.09679
8.0414	9.4673
7.9548	13.2475
6.3372	14.1387
6.4111	11.0353
5.4184	13.0655
0.7809	12.0017
2.5476	12.1046
-0.4443	7.64866
1.2606	7.06343
3.2877	7.72554
4.508	7.81639
1.2729	10.9568
0.9604	11.6727
-3.1685	11.0118
-3.3783	8.99634
-2.1737	11.2141
-1.4077	9.63716
-6.1052	11.0279
-7.1127	9.22905
-7.1732	7.0125
-5.4832	5.60891
-1.9994	8.79316
-3.265	8.02362
-5.6401	12.4694
-6.1926	12.1335
-9.0809	8.70619
-8.8797	10.3808
-5.0494	8.39708
-6.5542	10.0166
-2.8957	13.5128
-1.9598	11.6696
1.0815	18.3479
-1.3102	18.3403
16.0468	14.4846
17.7662	15.2154
17.4558	11.0457
18.6944	10.2164
23.2177	10.8842
22.3254	8.86064
21.4165	12.3755
22.5504	10.4761
17.0647	11.2279
18.6633	11.9033
16.6025	9.98459
15.6832	8.51906
16.6046	4.79399
15.2811	6.49892
18.444	5.97013
20.3418	6.89686
19.056	10.7458
17.9569	11.5473
14.2255	11.0235
15.5448	10.132
11.8058	6.95693
11.2464	8.21429
14.182	4.02731
11.9975	4.62291
15.589	6.93838
15.7733	8.78888
12.8894	7.80415
13.5484	9.28898
8.9271	10.9075
10.1022	10.022
6.0292	8.55273
6.1184	7.22398
8.3712	3.20783
6.478	3.91553
8.9104	7.1457
10.4069	6.96501
6.5672	10.6934
7.2401	10.5728
2.6826	9.13458
2.7576	7.01688
4.9459	5.36407
2.945	6.181
5.3986	10.309
6.2817	10.2014
1.9556	12.0587
3.2951	13.3144
0.4085	12.5633
2.215	12.8619
-1.1501	11.1742
-1.2709	9.18144
0.2202	9.08632
2.4957	9.00623
4.6575	12.5243
4.7866	13.0315
18.0948	17.4901
15.7213	17.5525
33.7152	12.6221
33.8232	10.8725
38.1822	11.1292
37.9142	9.10712
40.4022	11.8703
40.4092	9.66997
38.4912	10.5597
36.6232	11.6074
34.1892	8.46278
33.3782	8.41189
35.9732	4.23099
35.5572	4.24834
38.5062	5.11515
40.0092	5.66148
40.2662	9.55245
39.3282	8.83411
35.4472	12.1576
36.2782	11.7779
32.0432	10.0565
32.1292	8.13414
33.3932	5.56586
34.7742	6.92895
33.9992	10.4973
33.6192	11.4132
28.5645	10.4004
29.0628	11.1346
26.9956	6.71765
28.7375	5.59292
30.0582	6.88031
31.8482	7.52076
30.1033	11.2264
29.9957	11.9264
25.1853	11.7338
25.4799	12.0038
24.7869	6.56051
23.3439	7.74775
27.8744	6.46526
25.7731	6.22148
27.6872	10.547
27.0941	11.6003
23.036	11.7063
21.7953	10.8683
21.0543	8.73108
21.9964	6.78479
26.2432	8.81853
24.6913	8.76685
25.9229	13.4712
25.5223	13.3589
22.422	12.1082
20.6643	11.6512
20.3635	15.6667
22.1357	15.8094
16.9882	15.5041
17.1767	13.6796
35.0962	16.3992
32.7032	16.3688
-31.1618	12.2158
-33.2211	11.6124
-33.2694	12.8373
-32.1407	14.5895
-35.0803	17.277
-35.1638	16.7014
-37.8667	13.1675
-36.2712	11.6181
-40.4516	12.7137
-40.4235	11.2998
-36.8778	11.6166
-38.6519	10.4992
-34.5025	7.70488
-35.8982	7.43437
-37.5355	5.07086
-37.6034	7.21306
-40.5607	3.65361
-38.5898	3.43367
-41.9852	5.6253
-42.6257	6.7591
-38.2497	9.62027
-38.7335	9.44169
-35.5178	4.82233
-35.0541	6.9615
-36.8787	5.07826
-39.2171	5.25168
-40.3374	9.12299
-40.2308	9.68585
-37.3969	11.9962
-35.6249	11.1084
-35.4324	12.1409
-33.6285	10.9763
-36.4658	10.9393
-38.1863	9.74053
-36.1381	10.186
-37.8435	8.73398
-36.5626	5.38898
-35.8115	4.44554
-31.4215	5.4819
-31.643	4.82454
-30.6626	9.63426
-32.8061	10.1045
-34.0956	12.1284
-31.9567	12.7202
-34.6085	9.44707
-33.632	10.8283
-29.6236	7.70354
-30.1418	7.61765
-27.5038	12.3596
-26.3299	11.1934
-30.7082	14.3591
-29.401	15.6371
-31.5625	12.2094
-31.8542	14.2035
-32.4774	16.7905
-34.9038	16.7248
-16.6642	14.0557
-17.6216	12.5802
-12.1934	11.7072
-13.5504	10.0512
-11.3149	12.6894
-12.4571	14.6528
-16.28	12.2543
-14.4268	12.9453
-16.1358	8.01981
-14.6192	7.6072
-10.8295	9.53489
-11.0167	7.39826
-14.1084	11.6763
-12.7051	10.3779
-17.0296	9.17476
-17.9906	8.33135
-15.5786	4.11347
-16.9458	4.89071
-11.6967	6.37392
-12.972	4.90481
-12.8903	10.1732
-13.6191	10.5684
-18.5125	9.40649
-17.3942	10.6996
-15.6158	7.62678
-15.0134	9.65658
-18.1497	11.2743
-20.2282	10.7656
-20.5922	10.1217
-18.3247	10.1849
-21.2601	6.49537
-20.7847	8.59439
-15.8948	5.83012
-17.0305	5.79966
-16.9431	11.0067
-15.0437	10.0228
-16.2486	9.65411
-16.854	11.1627
-21.1914	10.9381
-19.9357	10.947
-21.811	7.95057
-21.4928	5.81108
-16.6626	4.85097
-18.0563	4.23111
-16.478	8.61871
-16.5285	9.73119
-21.5238	10.0806
-19.9855	11.3226
-21.2739	7.774
-22.7755	9.13692
-19.1772	10.8426
-17.4043	10.347
-16.886	13.7307
-17.7074	13.8165
-15.7031	17.9516
-18.0754	17.9544
-2.3068	14.8507
-0.8472	13.1304
0.9863	13.6145
0.9605	15.8221
4.639	13.4927
4.2903	11.5505
6.8889	15.3882
7.2275	13.3874
4.6936	15.0594
3.071	15.908
1.318	11.2728
1.9031	12.0797
3.8467	8.1458
5.5208	8.44942
8.2545	10.8593
7.5021	9.2878
4.7422	14.0567
5.4311	12.9957
1.3981	11.4395
1.0626	10.6982
2.9139	6.66212
1.3185	8.15699
6.6121	7.32074
7.453	8.39851
7.4664	11.1318
6.4563	12.8153
4.623	9.75281
3.6773	11.7599
-0.8586	10.606
0.0967	11.285
-1.821	6.93069
0.0953	5.88103
1.1941	6.16447
2.7624	7.63226
0.7634	11.2243
0.2072	11.6693
-3.9675	11.2247
-4.3402	9.07609
-2.3021	11.2625
-1.9021	9.48179
-5.8432	11.3888
-7.408	10.6757
-8.2635	8.28237
-7.011	6.51538
-2.9251	9.4231
-3.3183	7.40378
-5.4436	12.4824
-6.6849	11.7858
-7.947	9.08107
-8.3871	10.8325
-3.887	8.10916
-5.2189	9.79144
-1.8023	13.0887
-1.2999	11.5483
1.1589	18.317
-1.2361	18.301
15.4538	13.5052
17.1352	14.8381
16.7395	11.1383
17.7611	10.1024
22.1266	10.3968
21.2532	8.61391
20.645	12.7045
22.1067	11.0947
16.072	11.078
17.5108	12.0007
16.464	9.67773
15.6149	8.27267
18.7471	4.88045
16.7455	5.69789
21.1127	7.71228
21.9034	8.78624
19.0042	11.6163
18.3682	12.0634
15.1192	11.2552
15.8131	10.4018
11.884	7.47649
11.7703	8.92746
14.0742	4.30281
11.8913	4.60149
14.5897	6.86785
15.1082	8.41601
11.4595	7.10853
11.998	9.12124
7.8549	10.5484
8.3859	10.1339
4.751	7.05085
5.8149	5.95715
8.9701	3.63962
7.0685	3.64448
9.8642	7.54388
10.0637	8.17242
5.5026	9.99921
7.1745	10.3648
3.6838	9.5647
2.6175	7.63596
5.3439	5.75311
3.6096	7.04128
5.219	10.2522
6.9653	10.8778
2.9005	12.8035
4.0484	13.8637
0.1294	12.5427
1.8795	13.4629
-0.7487	11.3727
-0.62	9.19793
1.3051	9.55762
3.4294	9.09099
5.6372	12.3521
5.5907	13.5321
18.1257	17.515
15.7237	17.559
33.7802	12.5199
33.2252	11.3246
38.8352	11.1358
36.8782	10.0621
40.3502	10.4494
39.8072	8.32442
38.8882	9.3808
36.9472	10.3909
34.5512	7.10354
34.4902	6.44792
38.4622	2.92296
36.3822	3.49657
41.9672	4.74878
41.7232	6.75076
40.2572	8.37622
39.6292	6.37406
36.4282	10.809
36.5992	10.502
32.4242	9.06071
32.8392	6.91899
34.0152	5.82916
35.0332	7.79757
32.4342	11.136
32.8682	11.6995
28.3135	10.098
27.9094	8.52065
27.3837	5.85203
29.4043	5.09533
31.3642	7.7404
32.5702	8.31158
29.6382	11.7225
29.1908	12.0799
25.3054	9.71331
24.7079	9.90483
26.6215	5.234
24.7313	6.54141
29.7288	9.00287
28.4173	8.11488
27.4984	11.8947
26.2583	12.6656
23.0087	11.7525
22.0759	10.2077
22.4028	7.89559
23.7313	6.33785
27.2318	9.28621
25.5722	9.54197
24.9381	13.7164
24.6451	13.4684
21.5039	11.8511
19.9824	11.5976
20.9559	15.6185
22.4175	16.0354
17.6506	17.1942
16.983	15.1499
34.9642	16.4035
32.4962	16.4343
-31.9275	12.4028
-33.6201	11.2506
-32.4079	12.5507
-31.6503	14.5472
-34.7888	17.2759
-35.011	16.0738
-37.9831	13.4303
-36.5204	11.9501
-40.273	13.9015
-40.8267	11.9993
-37.3704	12.3918
-38.5294	10.5377
-35.4635	7.98832
-36.5214	7.49248
-38.2848	7.16947
-39.8445	8.46713
-41.5998	4.35301
-39.4692	3.85331
-42.3909	7.05916
-42.4335	8.4478
-37.4357	8.86381
-38.8936	8.86006
-36.3215	3.99566
-35.6072	6.01292
-38.4384	4.49431
-40.2665	4.78885
-39.4309	8.19079
-39.8876	9.01262
-37.255	11.6444
-35.6988	10.8045
-34.8197	12.2006
-33.1384	10.7336
-36.1868	11.2648
-37.9954	10.0453
-35.8685	10.5272
-37.7176	9.28269
-35.8597	5.82514
-35.9514	4.73447
-31.2428	6.19748
-30.9057	4.89414
-29.5586	9.82992
-31.4363	10.0369
-34.2203	10.7207
-32.7139	11.9669
-33.2671	7.42935
-33.6211	9.50694
-29.0213	6.86609
-29.2511	7.10807
-26.4577	10.867
-25.3997	10.71
-30.0644	13.4884
-28.1666	14.4826
-31.6547	12.5731
-31.5036	14.4423
-32.5847	16.8655
-34.9453	16.6867
-18.509	12.5754
-19.2876	12.9657
-13.8402	11.6832
-15.2078	10.0615
-12.2256	11.5019
-12.5723	13.3936
-16.1942	12.1005
-14.1409	11.9938
-16.1909	8.07028
-15.937	6.88931
-10.7997	8.29768
-11.6072	6.25052
-11.886	11.5488
-10.838	9.76318
-15.2546	10.7799
-16.5303	10.4814
-16.0535	5.17419
-16.5681	6.13114
-11.3772	6.56832
-12.7457	4.89615
-11.7567	9.76809
-12.913	11.2053
-17.1504	10.3164
-16.185	11.5577
-13.768	7.07496
-13.4031	9.25611
-15.4187	11.5673
-17.4198	11.9507
-19.2013	10.0222
-17.1847	10.3162
-19.6069	5.37141
-19.8964	7.56329
-15.0883	4.98571
-16.9149	5.5673
-14.9186	10.6903
-13.4214	9.17907
-15.2475	10.0017
-15.9656	11.4826
-20.6389	10.7096
-19.3132	11.0948
-21.0553	7.62325
-21.0905	6.10899
-16.166	4.74214
-17.5344	4.82854
-15.8958	9.29625
-16.2028	9.93984
-20.981	10.5998
-19.9165	11.636
-22.1701	7.39074
-22.9648	9.36378
-20.8033	10.7539
-18.5771	10.5783
-18.4212	14.2823
-18.0748	14.3445
-15.7137	17.9206
-18.1193	17.9645
-2.4701	13.9964
-0.6383	12.8523
1.1963	13.4525
0.0801	15.4286
3.9799	16.0752
3.9638	13.956
7.0963	15.7784
7.0588	13.6187
5.5021	14.6937
3.5626	15.5219
2.1588	10.7088
2.8474	11.6917
4.6248	7.39932
5.4973	8.231
9.5984	9.54987
8.5604	7.72029
7.0326	12.0929
7.8777	10.4638
3.1489	10.0723
2.3366	9.93433
4.0062	5.14439
2.8209	6.37468
6.5204	7.10087
8.2309	7.24963
7.8657	11.8722
6.9582	11.5998
5.3877	11.2357
5.064	12.9067
-0.2109	11.6965
1.1648	12.1201
-1.402	8.04337
0.3107	6.7814
1.6846	6.69882
2.3525	8.81438
0.0489	11.7303
-0.5829	12.6411
-4.5028	11.4584
-4.6224	9.84866
-2.5303	11.0241
-1.7636	8.83646
-5.7429	10.8402
-7.0447	10.2057
-7.9588	7.02341
-6.2778	5.53273
-2.5816	8.74043
-3.5934	7.45403
-5.1306	12.0534
-6.6237	11.7377
-9.2983	9.14177
-8.9204	11.3209
-5.9475	8.26192
-6.9736	10.1672
-2.0115	11.422
-2.9232	11.7283
1.1926	18.2701
-1.2126	18.2752
15.6568	14.3007
17.6006	14.9255
16.5839	11.2561
17.341	10.1215
21.8231	9.28305
19.9959	8.07562
21.5371	12.1883
21.7021	10.2532
16.7715	11.7625
18.7862	12.1028
15.2104	9.92389
14.5298	8.24622
17.9876	4.59937
16.3254	5.09213
18.9546	8.12681
19.7675	9.55606
16.12	12.5653
15.8549	11.7644
14.6664	11.3731
16.5219	10.3463
11.4114	8.24778
12.1603	9.98047
14.2611	4.73634
12.0586	5.06083
15.0405	7.29429
15.4251	9.07198
11.8375	7.60569
11.8625	9.6429
7.5838	10.322
8.3941	10.5902
5.5979	7.04686
6.2832	5.70009
9.6747	3.79289
7.5165	3.66895
9.8235	7.0291
10.096	8.1792
6.2795	10.2549
7.1242	9.93146
2.8095	9.30354
2.3062	7.20864
4.6325	5.4834
2.4564	6.1246
4.6883	10.0945
6.2853	10.5878
2.3039	12.1417
3.2744	13.5012
-0.375	12.7075
1.8066	13.1447
-1.7018	11.1295
-1.9404	9.08045
0.3407	9.30003
2.1546	8.37779
3.7478	12.2858
3.599	13.41
18.0609	17.5403
15.6436	17.501
32.7152	12.5304
33.1242	10.6045
38.4362	10.1239
36.9092	8.52116
39.3472	12.7848
40.0272	10.7554
36.8042	11.8232
35.2352	11.6221
34.5642	7.58957
35.2712	6.66516
38.1492	4.80765
36.7572	5.96752
42.0532	5.73311
42.3382	7.69806
41.4082	9.34568
40.7582	7.60613
37.2442	12.059
37.4032	11.5997
33.5692	10.1387
33.7802	8.76271
35.7542	5.52361
36.6982	7.53201
34.1332	10.1571
33.3992	10.9078
29.6828	8.96795
29.2205	7.95001
29.0132	4.84929
30.9582	3.84039
32.6472	6.39744
33.6122	7.98862
30.4374	10.7628
30.4651	11.3705
26.248	9.94991
26.1101	10.6133
25.4545	5.43633
24.4466	7.39409
29.1943	7.23662
27.3685	6.72634
27.075	11.3672
26.7612	12.1581
22.3583	11.5197
22.1931	10.0484
21.1548	8.39161
22.9086	7.56275
25.8076	11.1099
24.1778	11.3777
23.4871	15.2675
23.7608	14.5363
18.5916	12.0131
19.1238	12.3419
19.9426	15.9161
21.2047	16.3996
16.5432	16.8198
15.712	14.9421
35.0332	16.3254
32.6442	16.3119
-31.7338	12.235
-33.869	11.6059
-33.8718	12.3064
-32.0881	13.4699
-34.9064	17.1088
-35.3396	16.5575
-38.4437	13.6467
-37.5156	11.692
-41.1189	13.9661
-41.2078	12.0411
-38.0165	11.4566
-40.2818	11.393
-36.4283	8.01513
-37.2647	7.36663
-39.4222	6.29561
-41.1252	7.67668
-41.9141	4.48747
-39.9496	3.9056
-42.2919	8.26107
-42.7977	8.94365
-37.6212	9.24318
-38.6564	10.0374
-36.3467	5.26511
-35.9592	7.35102
-38.3369	4.42532
-40.3143	4.18207
-40.7178	8.42004
-40.9095	8.81673
-37.9154	11.5042
-36.5875	10.7502
-35.52	11.5794
-34.1182	9.98557
-37.2314	10.7754
-39.0893	9.63197
-38.2433	9.363
-38.9393	7.22184
-36.5353	5.42673
-35.0706	4.50535
-32.1087	7.29145
-31.3053	5.71599
-30.0924	10.3867
-31.954	11.02
-34.6313	11.0966
-33.1261	12.5182
-35.0625	8.59188
-34.8848	10.5404
-30.6884	7.15058
-31.4543	7.92551
-28.3769	11.2967
-27.4162	10.5196
-30.3565	14.4141
-28.9268	15.5951
-31.5496	12.2509
-32.4996	13.5682
-32.6985	16.8992
-35.0079	16.8347
-16.7907	12.9667
-18.4093	12.5943
-12.2618	12.4992
-13.3601	10.7012
-12.659	11.1603
-13.1894	13.3522
-18.0307	12.1331
-16.247	12.9891
-17.5598	8.63167
-16.3522	7.16499
-11.6843	8.22274
-12.7763	6.4361
-12.6657	11.9668
-12.1204	10.2796
-17.1423	11.299
-17.745	11.0675
-16.6052	5.85415
-18.0051	7.41054
-12.1223	6.41985
-13.3666	6.03931
-12.2512	10.0835
-12.9799	10.9625
-17.5351	10.2821
-17.0027	11.6004
-14.3599	7.61173
-14.2438	9.87679
-16.606	11.4078
-18.2871	11.4464
-18.9444	10.0638
-16.7878	9.57712
-20.99	5.94803
-20.7998	8.02894
-15.8825	5.6485
-17.898	5.62149
-16.0109	10.7738
-14.3763	9.57936
-16.4426	9.76565
-16.4045	11.4666
-21.4152	10.8282
-20.2117	11.6167
-21.6037	8.39952
-20.8117	6.38237
-16.2305	6.33337
-17.8538	6.24542
-16.2835	10.3834
-16.5073	11.2899
-21.7162	11.5256
-20.3102	12.3784
-22.3306	7.68382
-23.2138	9.6555
-21.0777	11.4925
-19.4021	10.1465
-18.7101	14.4404
-18.6888	15.0071
-15.6946	17.9385
-18.1356	17.903
-1.8016	14.6547
-0.5034	12.8285
0.9414	12.6533
0.9202	14.9351
4.5926	15.5005
4.3921	13.2857
7.3796	14.9772
7.3864	12.7506
6.2935	14.3018
4.2569	15.2317
1.7651	10.8192
3.2144	11.2263
4.6834	7.11813
5.5443	8.03874
9.2195	9.94673
8.2693	8.28862
6.2913	13.0456
6.6617	11.9164
3.059	10.7726
2.0726	9.7994
4.1536	5.65434
2.2028	6.78804
6.416	7.96701
7.76	7.19309
7.3372	11.5496
6.0638	12.9239
3.8641	11.2139
3.244	12.7159
-0.8276	10.5907
-0.2376	11.1692
-1.5874	6.66565
0.2005	5.50779
1.5621	6.75791
2.88	7.86778
0.1809	10.4677
-0.691	11.63
-4.4461	10.8398
-4.6853	8.72637
-3.3624	10.61
-2.1865	9.09792
-6.9559	10.3816
-7.9283	9.2662
-8.7345	7.23941
-7.542	5.30483
-3.74	8.33915
-4.7054	6.90223
-5.0313	11.6083
-6.6612	12.0529
-10.0382	10.5431
-8.5575	12.2889
-6.5689	8.60957
-8.1744	10.1834
-3.0214	11.5297
-3.6237	12.925
1.171	18.3159
-1.1744	18.3104
14.406	14.4735
16.4743	15.0939
15.0243	11.6817
15.4318	10.4876
20.2613	9.40775
18.821	7.79191
20.2476	12.1562
20.766	10.116
15.2991	10.8257
17.1288	11.009
13.7081	7.58274
14.6356	5.89476
18.2515	4.85369
16.1081	4.87903
18.3544	8.19697
19.37	9.24897
16.5055	12.2955
15.0174	11.9314
13.9573	11.1446
15.8592	10.2623
10.963	7.34988
11.4072	9.00753
14.8294	5.14671
12.6475	4.89648
15.8226	8.46588
15.7525	9.66403
12.8434	9.09243
13.2389	10.5655
8.7581	11.0719
8.8706	10.5056
6.5928	6.64777
7.3458	5.85112
11.2387	4.53582
9.1303	4.83655
11.2396	8.97103
10.5468	10.0141
7.1643	10.7094
8.0774	9.94563
3.116	9.01695
3.6205	7.05534
5.6567	5.56515
3.7234	6.57736
5.6456	10.7189
7.3393	10.6872
3.1679	11.9778
3.4095	13.735
0.6464	12.9096
2.603	13.0386
-0.1219	11.4842
-0.5635	9.26084
2.0222	9.45391
2.9012	7.87745
4.7102	13.4237
6.1055	12.2011
18.1093	17.4798
15.6904	17.4443
33.8412	12.4373
33.3622	10.9492
38.6782	10.0914
37.1132	8.69426
40.4982	12.0841
40.7632	9.90016
38.3762	11.3916
36.6042	12.056
35.9422	8.41541
34.7292	7.57726
39.1152	4.58427
38.3372	4.3248
42.8182	6.607
42.1572	8.44986
41.3742	9.30813
40.5962	7.25837
37.6322	11.7676
38.0692	11.3326
33.6892	9.81989
33.9082	7.60526
34.5512	6.55049
36.5202	7.56049
33.9402	10.9966
33.4122	11.4861
29.9413	10.2523
29.0428	9.20404
28.185	6.03232
29.7806	4.53746
30.9772	5.6317
32.9382	6.44105
30.707	10.0463
30.3711	11.321
26.3529	11.0055
26.5273	10.5028
24.7595	6.6192
23.2684	7.49939
26.2229	5.04848
24.0263	4.86579
26.6197	9.66786
24.8625	10.6281
21.6591	10.3488
20.892	8.35179
20.2853	7.95849
21.9047	6.80056
25.5882	10.0099
23.8076	11.2455
24.6526	13.8667
23.2272	13.6352
19.2818	12.3144
19.0227	11.9221
20.695	15.9284
21.8242	16.1812
17.0085	17.2525
16.4575	15.4028
34.9672	16.3869
32.6532	16.3138
-31.0832	12.285
-33.0714	11.1944
-33.3521	12.38
-32.1661	14.2195
-35.3401	17.1726
-34.829	16.1061
-38.5988	13.2209
-37.0267	11.7196
-40.3492	13.1339
-40.749	11.408
-36.7053	11.5749
-37.9171	10.1967
-34.9586	7.50479
-35.9224	7.13679
-37.0736	5.14257
-38.5532	6.8442
-41.4082	4.2429
-39.7453	3.47325
-41.5746	8.25232
-41.954	8.61794
-36.7297	9.44713
-38.5308	9.3454
-34.6928	5.66258
-35.2056	7.47456
-36.2359	4.75177
-38.5077	4.83848
-40.3539	8.26997
-39.5648	9.52012
-37.0326	11.7501
-35.1179	11.0774
-35.8264	12.1437
-33.8148	11.2317
-35.3783	11.402
-37.3348	10.9897
-36.1102	10.6855
-37.7399	9.10702
-36.6414	5.9807
-35.5621	4.95543
-31.4513	5.36258
-31.8192	4.82043
-29.4401	8.70715
-31.0767	9.83312
-33.6449	11.7601
-31.4163	12.0274
-34.4335	8.4371
-34.6092	10.4615
-30.4842	7.14221
-31.4874	8.46786
-28.3712	11.3006
-27.4957	11.0452
-31.4755	14.3534
-29.7384	15.4832
-32.7615	12.9187
-33.4208	14.7988
-32.5561	16.7442
-34.959	16.7371
-17.3818	13.611
-18.8158	12.6824
-13.4127	11.9832
-14.4421	10.054
-13.4874	11.254
-14.2651	13.3685
-18.6672	12.4848
-16.9213	12.7035
-19.8459	8.54962
-18.5637	7.38823
-14.5053	7.73691
-16.1829	6.52451
-15.469	12.3292
-14.8319	11.2449
-18.6024	11.7835
-19.5882	11.9562
-19.3803	7.03369
-19.6578	8.73137
-13.8829	7.872
-15.266	6.1807
-14.1856	11.5732
-15.0566	12.3065
-19.4748	10.7559
-18.1149	12.3345
-15.141	8.19513
-14.7777	10.3615
-16.9296	12.0649
-18.7453	12.2928
-18.156	10.7623
-16.4186	9.4207
-20.77	6.50364
-21.1763	8.66331
-16.5785	5.01246
-18.719	4.68835
-15.756	10.1747
-14.5702	8.88839
-16.4009	9.19577
-17.1351	10.907
-21.4878	10.0486
-20.0051	10.3455
-21.9004	7.88592
-21.813	5.60973
-17.0831	5.19655
-18.6884	5.30514
-16.7568	9.45908
-17.0427	10.2521
-21.9693	11.2109
-20.1101	12.2461
-22.5287	8.78033
-23.1715	10.7679
-20.5261	11.5537
-18.3851	11.1132
-18.7135	15.6943
-17.9245	14.5421
-15.6825	17.9619
-18.0448	17.9555
-2.5057	15.2151
-1.2442	13.3108
0.4009	13.5681
-0.3953	15.6504
3.574	14.3546
3.5765	12.4091
6.5124	16.0301
6.8696	13.8595
5.4942	14.6817
3.5667	15.6954
1.334	10.962
2.1	11.91
4.7733	7.71139
5.8198	8.60792
8.3645	10.7688
8.0859	9.34898
5.0112	13.7049
6.1852	12.8595
2.0469	11.1589
1.5415	10.6339
4.2408	6.55698
2.404	7.56659
7.1832	8.27203
8.2763	9.10037
7.2922	12.3976
5.6359	13.7112
4.7529	10.2477
4.2013	12.2638
-0.2677	10.2326
0.7497	11.2268
-0.9915	6.92728
0.8432	5.61475
2.424	6.06315
3.671	7.79259
1.6281	10.845
0.419	11.8486
-3.3969	11.2565
-3.7035	9.26871
-2.5661	11.6589
-1.2675	10.1839
-6.2871	11.0949
-7.1303	9.78449
-7.81	6.6587
-6.22	5.29561
-2.9079	8.97026
-3.9474	7.49069
-5.2285	11.6632
-7.0464	11.9545
-9.6552	9.29624
-9.2286	11.4513
-6.25	8.86875
-8.1122	10.0746
-2.9639	11.1664
-3.5851	11.8031
1.0978	18.2768
-1.2931	18.2353
14.9205	13.5138
16.4744	14.601
16.8769	10.8053
17.4665	10.5046
22.3151	11.0587
21.8139	8.97311
21.1141	12.3761
21.8518	10.5556
16.3367	10.8863
18.0548	11.2098
15.3647	6.43438
16.6984	6.19624
19.374	4.564
17.2376	4.3612
19.1614	8.67855
20.2129	9.50701
16.454	11.7593
15.4407	11.0344
14.2108	10.3418
15.7701	9.84334
11.5353	6.46468
12.0691	8.364
15.7609	4.60819
13.6352	4.64157
14.8678	8.40061
15.3435	9.48945
12.0792	8.19993
11.9249	10.0802
8.1837	10.7509
8.5667	10.8062
5.3604	6.58188
6.2185	6.05069
9.8247	4.24066
7.8811	4.18037
9.9944	8.68827
9.7383	9.33826
4.6283	9.75454
6.1989	9.86421
1.9193	6.95623
3.1001	5.37619
5.6916	6.0705
3.7307	7.05091
5.9824	10.3014
6.755	11.0454
2.3055	12.1242
3.4476	13.5134
0.879	13.0193
2.916	12.9591
-0.3924	12.2935
-0.9285	10.1191
2.2788	11.5724
2.9885	9.57341
5.3234	12.7403
6.024	14.176
18.203	17.5831
15.873	17.5973
33.0262	12.4302
33.2482	10.725
37.7982	10.9127
36.8702	8.93924
40.1932	11.5063
40.4112	9.28682
39.0282	10.6674
37.3562	11.9605
35.4662	9.16734
34.9022	7.44919
38.9562	4.49016
37.6962	5.13512
42.6712	6.81028
41.8852	8.61887
41.1092	10.034
40.2422	8.16793
36.2032	11.5209
37.4062	11.3035
32.9722	9.05292
34.0012	7.15674
34.3862	6.53068
36.2512	7.70541
33.7932	11.2961
32.8092	12.1041
29.2629	10.1947
28.7182	9.01219
28.5242	5.51284
30.6183	4.76836
31.2402	7.6002
33.0382	7.95585
29.9223	11.2108
30.0111	12.0905
25.6018	9.86048
25.7251	10.652
26.1626	4.8813
24.5058	6.21338
29.3115	6.45504
27.5542	6.32343
27.015	10.8129
26.1454	11.219
22.6352	10.7327
21.8889	8.99722
21.2345	7.82169
23.0197	6.68346
25.4362	11.0509
23.599	10.8103
23.3168	15.0334
23.1344	13.7527
19.54	11.7422
18.4509	12.0225
19.9496	15.5176
21.3957	15.9868
16.7273	17.7806
16.4337	15.4918
34.9692	16.3402
32.6202	16.4157
-31.7009	11.9451
-33.7249	11.0693
-33.4381	12.5362
-32.0625	14.0974
-35.19	16.9496
-35.3467	16.0121
-38.3703	13.236
-36.9528	11.5717
-40.8149	13.3258
-41.1149	11.2371
-37.525	11.8357
-38.9257	10.2665
-35.9727	7.07131
-36.7059	7.2873
-38.7007	5.65704
-40.07	7.41919
-42.2507	4.02111
-40.2334	3.1306
-42.2526	7.09125
-42.6119	8.06372
-37.5372	8.99649
-38.6684	9.45558
-36.0332	4.74976
-35.3684	6.3287
-37.3399	4.59917
-39.4811	4.72505
-39.7113	8.35878
-40.0049	9.191
-36.6106	11.4744
-35.4024	11.2603
-33.1413	11.2691
-32.33	9.61002
-35.6483	10.643
-37.3563	9.98364
-36.5921	9.38479
-37.9158	7.91331
-36.2228	5.05206
-35.1458	4.13779
-31.0089	5.18819
-31.5567	4.16168
-28.9454	7.90576
-30.2102	9.28393
-32.2429	11.5794
-30.3766	11.9819
-34.9484	10.1762
-33.8308	12.1261
-32.1165	7.0876
-32.7044	8.53759
-28.0377	9.53547
-27.6013	9.56258
-29.8191	13.8158
-27.8105	14.1337
-31.969	12.9939
-31.9881	15.0729
-32.662	16.7619
-35.0824	16.7731
-16.5001	13.925
-18.1578	13.0738
-12.6661	11.1559
-14.3768	9.75312
-13.0654	11.7581
-14.5038	13.4233
-19.0886	11.7109
-18.3432	12.4783
-19.1137	9.21938
-18.1386	7.32599
-13.9967	7.82322
-15.4867	6.84035
-15.247	12.6483
-14.6334	11.7651
-18.3353	12.1231
-20.2751	11.3509
-19.3644	6.83759
-19.4829	8.74156
-14.0673	7.86713
-15.6221	6.33855
-13.9463	10.934
-15.5857	12.4389
-19.2897	10.5413
-17.6149	11.9588
-14.4192	7.82086
-14.4135	10.051
-15.5923	11.5535
-17.7139	11.6108
-18.8506	10.2085
-16.9434	9.62346
-19.6687	5.04994
-20.2742	6.77859
-14.7832	5.37176
-16.0951	5.83928
-15.5161	10.6706
-14.0379	10.1542
-15.9199	9.85051
-16.4338	11.3722
-21.108	10.7814
-19.6181	10.8927
-21.9531	7.62014
-21.1355	5.56221
-16.3579	6.15204
-18.0296	5.44062
-16.2079	9.53278
-17.1797	10.9695
-21.2188	11.3009
-19.3298	12.2473
-21.4401	8.15166
-22.3964	10.231
-19.5221	11.9133
-17.54	11.0065
-16.4232	14.8167
-17.1782	14.7526
-15.6496	17.8745
-18.0579	17.9987
-2.5222	14.6156
-1.0694	12.941
0.2386	13.2275
-0.8261	15.1714
3.5966	14.9737
3.1636	12.7629
6.5905	15.2534
6.9534	13.0286
5.5249	14.0785
3.6851	15.3115
1.1501	10.7842
1.8944	11.9021
3.9028	7.75187
5.5797	8.06316
7.984	11.3373
7.7825	10.6474
4.5464	14.5787
5.8688	13.9941
2.3431	12.6775
1.3453	11.6866
3.7487	7.31082
2.6165	8.5545
7.929	8.92714
8.0859	9.45763
7.5458	13.1267
5.7899	13.5997
5.9467	10.5458
5.227	12.5951
0.273	11.3598
1.871	11.5943
-0.7754	7.41395
0.5163	6.47724
4.3887	6.47039
2.9803	6.57552
1.6135	10.6812
1.1609	11.032
-2.5274	10.9196
-3.2176	9.36128
-1.7577	10.9319
-0.9297	8.99328
-5.2292	10.8091
-6.6448	10.1928
-8.328	7.24315
-6.9878	5.52757
-4.0343	8.12324
-4.9502	6.34482
-5.8899	11.6282
-7.6836	11.2997
-10.0993	9.40865
-9.2946	11.4756
-5.846	8.9635
-8.0738	9.2811
-2.7803	11.6505
-3.1826	10.5546
1.1826	18.3141
-1.1764	18.3026
15.238	14.2429
17.0672	15.0581
16.8332	10.947
17.6671	10.0308
22.2737	10.7755
21.8933	8.96392
21.1911	12.4887
22.0278	10.5102
16.5636	11.2406
18.1511	10.6905
14.5662	7.87529
15.5797	6.361
17.891	3.74605
15.8693	3.84195
18.0493	6.21114
19.8489	6.60697
18.1943	10.5991
16.6217	10.6712
14.3921	10.6475
15.8714	9.93929
11.4461	6.56341
11.1795	8.19732
15.694	5.55901
13.6346	5.08011
15.6521	9.0265
15.0471	10.4027
12.9506	10.0931
12.9654	11.2341
8.0219	10.8542
9.1353	10.575
5.6304	6.84483
6.5861	6.54274
10.4172	4.3147
8.4573	3.76112
10.5284	7.12365
10.9398	8.59497
6.5493	10.3395
7.5713	9.98286
3.7027	8.69731
3.3591	6.61245
6.1677	5.88392
4.3694	7.10211
6.2799	11.0854
7.408	11.0452
2.9662	12.351
3.833	13.496
0.575	12.3374
2.5001	12.9627
-1.3449	10.9487
-1.074	8.69037
0.3731	9.32408
2.4604	8.79456
3.4241	13.1983
4.2269	12.8829
18.1609	17.5625
15.7952	17.5881
32.3902	12.872
32.3842	11.0494
37.7302	11.3855
36.6602	9.4341
38.8002	12.1427
39.4812	9.96088
37.6962	11.1123
35.5072	10.6658
34.6962	7.65434
34.3562	6.05031
39.1262	4.29528
37.6552	3.45558
41.9672	6.16334
41.3642	7.99605
39.6172	9.34323
38.9602	7.50307
36.0292	11.501
35.8982	10.9753
32.1672	9.17949
32.5982	7.17202
34.6292	5.27522
36.1572	6.90114
33.1092	9.48995
33.3112	10.9729
28.8032	10.2398
29.0372	10.238
27.4781	5.62629
29.436	4.91603
31.1172	6.34421
32.1832	7.85065
28.7503	10.4303
28.8334	11.3961
24.6373	8.26395
24.9134	9.63357
26.4301	4.33275
24.4963	5.2211
28.9853	7.42357
27.2547	6.30914
26.3404	11.1622
26.6289	11.4114
22.6419	11.9821
22.1554	10.4554
19.6679	9.38776
20.5969	7.4038
23.6754	11.1876
21.6924	10.8425
23.2091	14.9674
22.0041	15.1951
17.9091	12.3291
17.6275	13.223
20.9325	14.4686
21.0908	16.469
16.2953	17.8145
15.6823	15.7124
34.9572	16.4076
32.5612	16.332
-30.6578	12.8552
-32.4736	11.5932
-33.2445	12.8206
-31.8211	14.4057
-35.3208	17.2635
-34.9393	16.8499
-37.8703	13.2264
-36.3944	11.6712
-40.5216	12.8837
-40.2508	11.2336
-36.6361	11.8055
-38.4419	10.6769
-35.2561	7.27077
-36.1772	7.19892
-38.9909	5.65649
-39.3246	7.87078
-42.8448	6.37642
-42.0948	4.33707
-42.6399	6.48299
-42.7603	8.23044
-37.9732	8.99404
-39.2791	9.19752
-35.5714	5.18262
-35.89	7.30603
-36.4818	3.40143
-38.7089	3.19487
-39.8166	7.29987
-39.3794	8.32234
-36.6323	10.7188
-35.2351	9.73696
-34.7396	11.362
-33.2199	9.89411
-37.114	10.4377
-38.2636	8.65107
-36.3173	10.3973
-37.9528	8.97318
-36.4895	6.4892
-36.2084	5.08555
-31.3057	5.60806
-32.2487	4.38705
-28.5508	8.07591
-29.9523	9.01577
-32.3723	11.5531
-30.5463	12.2032
-33.963	9.57563
-33.4616	11.5393
-28.9189	7.68731
-31.1378	7.54612
-27.8387	11.8314
-26.691	11.4158
-30.7144	14.9126
-29.0123	15.8605
-32.521	13.4685
-31.4529	15.3984
-32.6173	16.7434
-34.9523	16.8063
-17.7469	13.4149
-17.6189	12.3703
-12.6494	10.7259
-14.651	9.85362
-11.8596	11.0787
-11.699	13.2796
-16.3034	13.8375
-15.2785	13.0135
-18.2743	10.2917
-18.1816	9.0054
-14.1078	6.77157
-15.9447	5.56656
-15.0883	10.8327
-14.5061	8.8453
-18.8837	11.1555
-19.9094	11.0583
-20.0882	6.34671
-20.3969	7.913
-14.9538	6.33894
-16.5055	5.62007
-13.5578	9.79905
-15.1544	11.0833
-18.2001	10.8947
-16.2876	12.0763
-14.774	7.05025
-13.7715	8.96318
-14.5294	11.0232
-16.2606	12.1957
-19.6556	10.5995
-17.6882	11.2855
-19.7614	6.09961
-20.4749	7.7915
-15.0565	6.95006
-16.6695	6.62773
-16.6965	11.7453
-15.0125	11.0793
-16.3462	10.1086
-17.1594	11.8306
-21.5562	11.0376
-20.1516	11.3113
[truncated: 1,046,576+ more rows]

## Sheet: Fig. 4e
Z (Å)	Free energy (kcal/mol)
-59.7844	-1.14808
-59.3531	-1.69104
-58.9219	-2.28187
-58.4906	-2.65401
-58.0594	-2.45261
-57.6281	-1.95806
-57.1969	-1.50657
-56.7656	-1.48078
-56.3344	-1.91965
-55.9031	-2.50873
-55.4719	-3.02667
-55.0406	-3.11112
-54.6094	-2.70008
-54.1781	-2.27919
-53.7469	-2.3094
-53.3156	-2.4973
-52.8844	-2.32994
-52.4531	-1.75454
-52.0219	-1.13139
-51.5906	-0.512821
-51.1594	0
-50.7281	-0.247281
-50.2969	-0.82454
-49.8656	-1.53894
-49.4344	-2.27836
-49.0031	-3.03568
-48.5719	-3.04804
-48.1406	-2.46952
-47.7094	-2.55886
-47.2781	-3.34961
-46.8469	-4.49187
-46.4156	-5.8147
-45.9844	-7.23908
-45.5531	-8.13884
-45.1219	-7.55351
-44.6906	-7.50565
-44.2594	-8.06765
-43.8281	-8.73205
-43.3969	-9.5244
-42.9656	-10.3381
-42.5344	-11.2461
-42.1031	-12.064
-41.6719	-12.7389
-41.2406	-13.3817
-40.8094	-14.1955
-40.3781	-15.1693
-39.9469	-16.0888
-39.5156	-17.0354
-39.0844	-18.0363
-38.6531	-18.9591
-38.2219	-19.6985
-37.7906	-20.5045
-37.3594	-21.2729
-36.9281	-21.6723
-36.4969	-21.5454
-36.0656	-21.4609
-35.6344	-21.5381
-35.2031	-21.3624
-34.7719	-20.8438
-34.3406	-20.1287
-33.9094	-19.3353
-33.4781	-18.7177
-33.0469	-18.6459
-32.6156	-18.8681
-32.1844	-18.9145
-31.7531	-18.4744
-31.3219	-17.7221
-30.8906	-16.8147
-30.4594	-16.0123
-30.0281	-15.3257
-29.5969	-14.614
-29.1656	-13.722
-28.7344	-12.9214
-28.3031	-12.3265
-27.8719	-11.8935
-27.4406	-11.4522
-27.0094	-10.9645
-26.5781	-10.866
-26.1469	-10.8771
-25.7156	-11.0463
-25.2844	-11.5904
-24.8531	-12.1297
-24.4219	-12.5956
-23.9906	-12.9145
-23.5594	-13.2326
-23.1281	-13.771
-22.6969	-14.4335
-22.2656	-15.1809
-21.8344	-15.6495
-21.4031	-15.4919
-20.9719	-15.0975
-20.5406	-15.2949
-20.1094	-15.9055
-19.6781	-16.5728
-19.2469	-17.2237
-18.8156	-17.4468
-18.3844	-17.1907
-17.9531	-17.0348
-17.5219	-17.3151
-17.0906	-17.7239
-16.6594	-17.7313
-16.2281	-17.1849
-15.7969	-16.4536
-15.3656	-15.892
-14.9344	-15.7528
-14.5031	-16.1911
-14.0719	-16.746
-13.6406	-16.7651
-13.2094	-16.126
-12.7781	-15.3783
-12.3469	-14.7647
-11.9156	-14.1992
-11.4844	-13.6117
-11.0531	-13.0505
-10.6219	-13.1957
-10.1906	-13.3738
-9.75937	-13.6488
-9.32812	-13.8554
-8.89688	-14.0455
-8.46563	-14.6842
-8.03437	-15.1791
-7.60312	-15.5688
-7.17188	-15.6909
-6.74063	-15.3319
-6.30938	-14.8497
-5.87812	-14.7926
-5.44687	-15.1905
-5.01562	-15.6317
-4.58437	-15.8311
-4.15313	-15.526
-3.72187	-14.9043
-3.29063	-14.243
-2.85938	-14.0594
-2.42812	-14.7289
-1.99688	-15.3806
-1.56562	-15.9136
-1.13438	-16.3206
-0.703125	-16.2181
-0.271875	-15.8221
-0.159375	-15.429
0.159375	-15.429
0.271875	-15.8221
0.703125	-16.2181
1.13438	-16.3206
1.56562	-15.9136
1.99688	-15.3806
2.42812	-14.7289
2.85938	-14.0594
3.29063	-14.243
3.72187	-14.9043
4.15313	-15.526
4.58437	-15.8311
5.01562	-15.6317
5.44687	-15.1905
5.87812	-14.7926
6.30938	-14.8497
6.74063	-15.3319
7.17188	-15.6909
7.60312	-15.5688
8.03437	-15.1791
8.46563	-14.6842
8.89688	-14.0455
9.32812	-13.8554
9.75937	-13.6488
10.1906	-13.3738
10.6219	-13.1957
11.0531	-13.0505
11.4844	-13.6117
11.9156	-14.1992
12.3469	-14.7647
12.7781	-15.3783
13.2094	-16.126
13.6406	-16.7651
14.0719	-16.746
14.5031	-16.1911
14.9344	-15.7528
15.3656	-15.892
15.7969	-16.4536
16.2281	-17.1849
16.6594	-17.7313
17.0906	-17.7239
17.5219	-17.3151
17.9531	-17.0348
18.3844	-17.1907
18.8156	-17.4468
19.2469	-17.2237
19.6781	-16.5728
20.1094	-15.9055
20.5406	-15.2949
20.9719	-15.0975
21.4031	-15.4919
21.8344	-15.6495
22.2656	-15.1809
22.6969	-14.4335
23.1281	-13.771
23.5594	-13.2326
23.9906	-12.9145
24.4219	-12.5956
24.8531	-12.1297
25.2844	-11.5904
25.7156	-11.0463
26.1469	-10.8771
26.5781	-10.866
27.0094	-10.9645
27.4406	-11.4522
27.8719	-11.8935
28.3031	-12.3265
28.7344	-12.9214
29.1656	-13.722
29.5969	-14.614
30.0281	-15.3257
30.4594	-16.0123
30.8906	-16.8147
31.3219	-17.7221
31.7531	-18.4744
32.1844	-18.9145
32.6156	-18.8681
33.0469	-18.6459
33.4781	-18.7177
33.9094	-19.3353
34.3406	-20.1287
34.7719	-20.8438
35.2031	-21.3624
35.6344	-21.5381
36.0656	-21.4609
36.4969	-21.5454
36.9281	-21.6723
37.3594	-21.2729
37.7906	-20.5045
38.2219	-19.6985
38.6531	-18.9591
39.0844	-18.0363
39.5156	-17.0354
39.9469	-16.0888
40.3781	-15.1693
40.8094	-14.1955
41.2406	-13.3817
41.6719	-12.7389
42.1031	-12.064
42.5344	-11.2461
42.9656	-10.3381
43.3969	-9.5244
43.8281	-8.73205
44.2594	-8.06765
44.6906	-7.50565
45.1219	-7.55351
45.5531	-8.13884
45.9844	-7.23908
46.4156	-5.8147
46.8469	-4.49187
47.2781	-3.34961
47.7094	-2.55886
48.1406	-2.46952
48.5719	-3.04804
49.0031	-3.03568
49.4344	-2.27836
49.8656	-1.53894
50.2969	-0.82454
50.7281	-0.247281
51.1594	0
51.5906	-0.512821
52.0219	-1.13139
52.4531	-1.75454
52.8844	-2.32994
53.3156	-2.4973
53.7469	-2.3094
54.1781	-2.27919
54.6094	-2.70008
55.0406	-3.11112
55.4719	-3.02667
55.9031	-2.50873
56.3344	-1.91965
56.7656	-1.48078
57.1969	-1.50657
57.6281	-1.95806
58.0594	-2.45261
58.4906	-2.65401
58.9219	-2.28187
59.3531	-1.69104
59.7844	-1.14808

## Sheet: Fig. 4f
Z (Å)	Molar mass (g/mol)	error bar	Total charge (e)	error bar
-58	0	0	0.0666667	0.253421
-54	0	0	0.0686667	0.259393
-50	0	0	0.116333	0.333866
-46	0.016	0.505711	0.199694	0.425063
-42	44.0217	51.7804	2.71887	1.55849
-38	734.001	139.472	-5.08782	1.93933
-34	837.002	116.825	1.00622	1.70941
-30	212.996	98.4932	-0.118379	1.9526
-26	248.504	126.675	4.30531	2.1382
-22	571.757	304.004	-2.96246	2.89283
-18	822.823	162.096	0.223409	1.79615
-14	395.133	329.269	-2.65463	3.13127
-10	69.1297	77.3511	3.23896	1.7779
-6	148.275	116.768	1.21982	1.88956
-2	584.933	147.668	-0.491197	2.09302
2	819.909	165.025	-2.71474	2.0977
6	330.191	104.657	0.546718	1.92129
10	39.6783	64.4607	3.86848	1.70178
14	336.612	159.7	-2.07129	2.06811
18	892.646	163.777	-0.0702226	2.10008
22	635.25	160.224	-3.63295	2.24363
26	73.2143	78.7675	5.41147	1.89253
30	213.631	174.63	-0.726063	2.11306
34	841.476	183.299	0.624162	2.1291
38	735.15	204.449	-5.03125	2.53743
42	131.031	126.652	1.83882	1.80406
46	12.0687	42.9746	0.187489	0.700775
50	0.542	5.03212	0.133958	0.39317
54	0	0	0.088	0.291415
58	0	0	0.0766667	0.275903

## Sheet: Fig. 4g
Z (Å)	R (Å)
-40.9179	9.1041
-38.9831	12.2727
-36.8363	11.8347
-39.8763	10.099
-38.2576	11.5477
-34.5269	7.6501
-34.0059	9.71145
-36.0129	12.4354
-33.9234	12.0752
-36.6301	12.9382
-38.1013	11.378
-35.2113	12.4242
-36.953	13.2308
-39.685	9.86317
-38.5568	8.0421
-40.9574	11.9048
-39.2879	13.4396
-40.4802	11.5363
-38.7738	12.906
-37.5639	7.37091
-37.7207	8.90554
-34.1257	9.42213
-33.1972	7.74636
-30.7877	12.2362
-32.9736	12.7159
-32.6537	13.562
-34.2667	12.1563
-32.0389	10.0954
-33.3727	8.99303
-29.5571	7.7377
-29.4911	6.94655
-25.5594	9.8887
-27.3214	11.2802
-25.4828	13.4343
-27.2603	13.2017
-22.9536	12.5306
-24.5416	14.0226
-32.7385	16.6614
-35.0972	16.6646
-13.8916	13.2193
-15.565	11.8825
-16.8969	15.8321
-16.1572	13.7831
-19.1123	10.9619
-19.7651	12.3633
-22.9095	11.3433
-23.8287	13.2431
-22.7929	14.452
-24.3461	12.8733
-21.2818	12.0141
-19.4718	10.894
-21.1079	7.82819
-22.4933	6.56983
-26.5238	6.87309
-27.0222	8.92694
-27.0981	10.2026
-25.24	11.2444
-24.1489	5.97827
-26.2209	6.63846
-24.2189	9.84965
-25.4714	11.0608
-20.2987	11.7344
-20.8474	11.7631
-18.6414	7.71782
-17.6512	8.29711
-18.7241	5.64256
-20.9218	5.06205
-21.7932	10.0036
-20.958	8.57225
-17.4671	11.7314
-19.1427	12.8202
-15.5059	11.0319
-17.5841	11.3175
-15.1063	6.75985
-15.3641	8.57112
-20.0602	5.68844
-18.4725	5.42784
-21.9068	8.61408
-21.3471	10.5498
-19.074	12.2271
-17.1172	11.3854
-17.3632	8.38854
-17.1491	10.5379
-22.2325	11.0568
-22.8532	8.89536
-20.2393	12.439
-22.4228	12.4022
-21.2202	11.1458
-20.7395	8.96457
-25.4004	9.59432
-25.6334	8.16013
-25.1343	13.4775
-26.9208	12.1737
-15.7264	17.6366
-18.1555	17.6521
-2.9741	13.9333
-1.4458	12.3776
-1.7158	12.4904
-1.3929	10.4512
2.7625	14.1466
2.2689	12.7121
5.0529	11.4401
5.3861	11.8449
5.4113	7.60433
3.3458	6.73665
3.3471	6.68102
2.3415	8.5983
4.9392	11.3997
5.5479	12.0603
9.3839	9.41916
9.6071	10.7826
6.3372	7.88176
6.7622	10.0674
10.3825	11.1153
11.166	10.8718
12.5746	8.80705
12.3567	6.5871
7.3121	6.29121
8.8875	5.31722
6.0489	9.84842
7.7409	10.9869
7.8227	11.3324
9.8733	10.7625
8.7854	7.1622
7.7455	8.95963
5.3834	5.53707
4.0016	5.44496
1.9882	9.80163
0.8778	7.99408
3.8087	10.745
1.6825	10.9313
4.1299	6.97288
3.6425	9.18459
0.136	5.62332
-0.9687	6.18015
-2.9554	9.72442
-1.4957	11.0118
0.8607	11.6058
-1.2083	11.7706
-0.9115	9.6494
0.098	7.77409
-4.905	6.63013
-4.6657	7.37702
-7.813	9.71655
-6.2718	11.2962
-8.2977	12.7313
-6.6815	12.6908
-9.0009	11.3885
-8.2978	9.5536
1.1975	18.1792
-1.1972	18.1185
13.715	13.4398
14.4564	14.9948
17.5182	9.95563
18.2085	11.8606
18.3964	12.5735
18.7727	10.3826
14.6074	12.5215
13.531	12.151
13.5432	7.34824
12.3785	8.60026
17.5983	8.60398
16.6304	6.70358
15.4333	11.0149
14.1595	11.6629
10.92	8.37822
11.0524	9.21563
14.336	5.30107
13.615	7.05116
18.2787	7.14242
17.9853	9.27497
18.2586	11.2365
16.1831	11.805
15.4771	10.3858
17.392	11.4383
17.7357	6.55454
18.0327	8.63532
21.4203	5.59257
22.8045	7.1232
23.0296	11.192
24.5817	9.72665
21.4655	10.571
23.5535	10.8606
23.7784	5.54372
24.9083	7.43204
23.3312	10.6408
24.6339	9.55375
19.6969	8.0395
21.075	9.10718
22.3613	3.51874
20.7228	4.71684
24.9282	5.43969
26.1174	6.38461
25.0004	10.4843
23.0816	10.3574
21.4201	8.51665
20.6904	10.1965
26.116	10.5654
25.1349	10.6215
23.8998	14.5848
22.9425	14.5245
19.2934	14.462
19.0113	12.6053
19.9087	13.881
21.9937	13.6703
18.1162	17.6913
15.6671	17.6553
36.2968	13.3537
37.6758	13.5136
36.5898	10.1295
35.2638	8.90476
32.3528	8.14018
30.7608	9.43017
31.6458	13.1384
31.7018	11.3819
36.6698	12.9552
35.1268	12.9543
37.7288	8.24895
38.3498	9.37013
33.8548	6.26022
35.9328	5.90347
33.3198	8.35571
33.1138	10.2349
37.9148	11.6803
36.3118	11.75
39.6978	9.74744
39.4188	7.53798
37.0208	7.33558
34.9158	7.22306
34.0268	11.8674
33.3798	11.2537
36.3818	14.1321
38.3098	13.4118
39.4808	12.3281
38.8198	10.2214
34.6908	13.7584
36.6088	14.6168
35.9858	14.7102
34.2258	13.3497
35.1118	11.1309
36.2868	13.0061
39.3778	11.6131
40.6378	10.5636
38.4728	5.85968
39.8678	6.53028
34.5248	7.40324
34.8088	5.73886
35.3758	9.71883
37.1868	10.6686
39.6548	8.79732
40.1828	7.07029
38.4708	4.34478
36.6028	4.12025
36.2498	9.23509
34.9038	8.19096
40.0058	8.9423
38.3308	10.3934
37.7268	6.6294
39.1618	8.22313
35.6188	10.2588
33.6988	9.48054
34.9448	16.6614
32.5878	16.6948
-33.3819	11.3397
-35.193	11.6562
-36.6007	12.3461
-34.9574	10.8808
-35.1658	7.08373
-35.2892	6.63298
-40.5599	6.7228
-39.271	5.24318
-41.8015	8.40454
-41.0533	10.3194
-37.1308	10.3771
-39.2165	9.97478
-35.2015	8.01033
-34.9133	6.31374
-37.2429	4.99727
-38.5994	3.87519
-40.7502	7.72545
-41.3562	7.95417
-38.3297	11.7789
-36.4771	10.574
-39.1452	10.5178
-37.3984	11.6974
-34.4303	7.14303
-34.1649	9.15409
-36.1196	12.5094
-34.1455	11.545
-37.6419	12.3033
-38.6232	10.4122
-34.9342	11.8354
-36.7777	13.0013
-39.6878	10.2879
-38.94	8.29926
-40.4513	12.6281
-38.5064	13.7694
-40.2771	12.0009
-38.4873	13.1404
-38.2309	7.96883
-37.4633	8.8819
-34.3644	9.24923
-33.6703	7.66221
-30.9412	12.0212
-32.9751	12.7661
-32.155	13.6748
-34.0395	12.7723
-32.5311	10.8965
-33.9846	9.39621
-30.4978	7.10216
-30.4486	6.39342
-26.5758	9.15553
-28.3191	10.5281
-25.539	12.6458
-27.4191	12.5616
-23.8311	10.5237
-24.8672	12.4503
-32.5635	16.6284
-34.9639	16.6757
-14.593	13.4965
-16.3251	12.0415
-15.8612	13.7667
-16.1045	11.6257
-19.378	10.7379
-20.2361	11.9113
-23.5802	12.6818
-23.2743	14.7334
-22.8267	14.247
-24.7198	13.8913
-22.5312	11.8906
-20.5727	11.0724
-22.4848	7.02397
-23.617	7.1991
-27.606	6.81991
-27.7203	8.82292
-27.7489	9.3077
-26.111	10.7076
-23.8421	5.51919
-26.086	5.7785
-24.2049	8.71497
-25.532	9.94971
-21.0236	11.5032
-21.1379	11.7619
-18.3344	7.68041
-17.8955	9.06989
-18.4153	5.2444
-20.4557	4.38969
-21.3109	9.82686
-20.8787	8.02219
-16.5888	10.9251
-18.1115	12.069
-15.5625	10.3274
-17.6869	10.7789
-15.1534	6.8415
-15.9118	8.89257
-20.0492	4.79911
-18.8847	5.18377
-21.9976	8.03189
-21.2708	9.99065
-18.9728	11.8262
-16.9841	11.1476
-17.6428	8.0578
-17.2515	10.1306
-21.3098	11.6043
-22.7099	9.94102
-20.1006	12.381
-22.242	12.7083
-22.3903	12.1016
-21.5335	10.2448
-24.9041	9.31157
-25.6319	7.87098
-26.6818	12.8709
-28.3908	12.099
-15.752	17.7394
-18.1518	17.6976
-1.5778	13.4272
0.5652	12.9534
-2.8168	11.9195
-1.6409	10.2007
1.7841	13.5967
1.7015	11.7045
4.3802	12.4828
5.6251	12.6435
6.1837	8.20733
4.1006	7.35563
4.1662	6.73394
2.3309	8.1168
4.2453	11.7146
4.6848	12.3908
9.2597	10.7518
8.4572	12.3972
6.3752	8.48438
6.7575	10.6533
10.4497	11.753
11.2328	11.7847
12.3621	9.08364
12.761	7.32138
8.0888	5.76316
9.9226	5.3521
5.8256	8.70194
7.0064	10.4223
8.3807	11.4511
10.4766	10.5814
8.537	7.08345
8.1857	9.29341
4.345	5.84698
3.6068	6.70251
3.1972	11.1674
1.6442	9.86276
5.217	10.9628
3.2099	11.2728
4.5494	6.09191
4.957	8.16267
0.487	5.35662
-0.2305	6.35205
-2.0608	9.24075
-0.3869	10.7254
2.146	10.0253
0.2025	11.2611
-0.6869	9.45808
0.0517	7.37046
-4.439	5.81103
-4.0228	6.58737
-7.284	9.13918
-5.9578	10.8748
-8.1393	12.1209
-6.5698	12.1004
-8.8238	11.1662
-7.55	9.33697
1.1903	18.1501
-1.2114	18.233
15.0745	12.9492
16.2494	13.654
18.9127	10.1368
20.4556	11.7384
18.6553	11.5076
19.7702	9.6768
14.5649	12.0347
13.7832	11.1148
14.7092	6.52281
13.4268	8.18697
18.6952	8.43274
17.7506	6.4298
15.5323	11.2681
14.4325	11.3146
11.7997	7.76701
12.7284	8.97497
15.0346	4.15001
13.8693	5.48071
19.1377	6.17186
18.8663	6.89485
18.8463	10.7599
17.0132	11.1298
14.7549	9.99491
16.5985	11.1442
17.7093	6.66432
18.1986	8.83052
21.9975	6.2708
22.4501	8.03746
22.1933	11.7589
24.0866	10.5225
20.9059	10.9425
23.0732	11.5025
24.7043	6.93298
25.603	8.9153
23.3887	11.6805
25.2257	10.5017
20.8207	8.11081
22.0874	9.96327
24.2322	4.63324
23.2826	5.01271
27.275	8.26951
27.4221	8.41418
25.0271	11.0507
23.1015	10.9739
21.6687	7.26718
20.51	8.69892
25.4598	10.1188
24.0965	9.58949
23.7911	14.0658
22.4226	13.6896
19.108	14.3993
18.6052	12.592
19.6573	13.8942
21.532	13.1474
18.1002	17.6999
15.7218	17.7222
34.1478	12.9575
35.8008	12.1321
34.8928	9.94157
33.6008	9.19335
30.6968	7.74884
29.4049	9.0518
29.7705	12.7361
29.6918	11.2449
34.0348	13.1772
32.8958	12.3834
36.8848	9.18576
37.0398	9.79897
34.2828	5.89225
36.2338	6.66015
32.6048	9.00855
31.3418	8.99384
36.1428	12.1107
35.4858	12.1597
39.4308	9.92796
39.0908	8.23424
37.3528	6.87731
35.3138	6.37968
34.2308	11.2722
33.9898	9.99191
36.8588	13.2356
38.8558	12.6995
39.6878	11.8477
39.2598	9.6673
34.9468	12.6459
36.7708	13.322
36.2318	14.0296
34.5738	12.4681
35.3108	10.6455
36.5408	12.4694
39.8008	10.8081
41.0408	9.98625
39.0848	5.75406
39.9878	6.21869
34.5858	7.71815
34.9808	5.93848
36.1508	9.78675
37.3668	10.7946
40.5738	9.73753
41.5188	8.30037
41.0748	5.28018
38.9048	4.78077
38.5228	9.94292
37.5258	8.57294
43.2128	9.51057
41.5878	11.0287
42.1558	6.83223
42.4158	9.03727
38.3168	8.43708
36.9608	8.93875
35.0468	16.6271
32.5868	16.5933
-33.5134	11.5797
-35.5986	11.8412
-35.7246	12.059
-33.7237	11.6274
-33.9178	7.79237
-33.8309	7.14279
-38.8443	5.99104
-37.0863	4.6788
-40.1656	6.01862
-40.6906	7.88079
-36.6701	10.588
-37.8102	10.1076
-34.3301	8.41468
-34.1217	6.42525
-36.7314	5.05343
-38.5591	4.40142
-40.652	8.41267
-40.2524	9.18304
-37.8992	12.4607
-35.9046	11.7151
-39.3994	11.0868
-37.2933	11.9266
-34.263	7.96235
-33.8268	10.0171
-34.9354	13.1569
-33.224	11.8307
-36.6449	13.1924
-38.0871	11.5488
-34.2539	11.4492
-35.6481	13.0651
-39.4855	10.0575
-38.9418	8.16448
-40.4426	12.4922
-38.6378	13.7675
-39.6615	12.9955
-37.6035	13.8967
-37.8656	8.1227
-38.1871	9.98151
-34.0374	9.72761
-33.6473	7.98713
-30.9258	11.8761
-32.8666	12.9358
-31.7299	13.9475
-33.7855	13.5568
-32.0804	10.9359
-33.6691	9.75097
-30.2093	7.69122
-29.9014	6.91383
-26.241	10.2321
-27.9989	11.3961
-25.8747	13.2991
-27.766	12.3104
-23.0653	11.7282
-24.3386	13.2883
-32.6074	16.7577
-34.9938	16.6422
-15.3258	13.1752
-17.2531	12.3223
-15.7699	14.7164
-15.5043	12.5079
-19.1035	10.6128
-18.6087	12.0459
-23.6228	11.7726
-23.1945	13.8774
-23.2766	12.9621
-24.8064	11.7095
-21.6109	9.44769
-20.3522	9.03371
-23.3359	5.31443
-24.2302	6.21506
-27.4375	6.24849
-27.8364	8.50746
-26.5814	10.2027
-24.6162	10.4403
-24.1178	5.51421
-26.0327	6.32147
-24.1431	9.42127
-24.6614	11.0208
-20.385	11.3371
-20.6899	11.8237
-17.5783	8.3042
-17.203	9.38069
-16.9751	5.85519
-18.9048	5.02333
-21.3118	9.60615
-20.8018	7.94641
-16.9938	11.6598
-18.5044	12.2948
-15.2577	10.0509
-17.437	10.5846
-14.7045	5.45888
-14.6725	6.96793
-20.1347	5.59299
-18.9685	5.3908
-21.3729	9.12472
-19.8356	10.3188
-18.2858	11.891
-16.3895	10.8318
-17.1844	7.57246
-16.8375	9.74452
-21.3789	10.9687
-22.223	8.95859
-19.715	12.3581
-21.9309	12.1995
-21.955	11.8312
-21.4614	9.88037
-25.3409	8.83284
-25.3557	7.52856
-26.052	12.4063
-27.5996	12.0999
-15.7619	17.6712
-18.1211	17.5945
-0.3128	14.621
1.2848	12.9896
-2.1523	11.2103
-0.3766	9.94555
1.5124	13.877
1.548	11.7888
5.0434	12.751
5.9665	12.4751
6.0829	8.08158
4.0876	7.75283
3.7406	6.39302
2.2866	8.07467
4.6483	10.9656
5.0797	11.9647
9.639	9.6769
9.2395	10.6582
5.9818	7.70677
6.9591	9.58638
10.5097	9.88016
12.0398	9.25955
12.0504	6.74741
11.5136	4.66185
6.862	4.73172
8.2608	4.68537
5.2059	8.46876
6.6802	10.0537
7.8843	10.9971
9.7788	10.3815
8.1223	7.27725
7.8833	9.51716
3.7355	5.93131
3.2445	7.05202
3.3421	11.4767
1.5609	10.2142
4.8405	11.0329
3.1758	12.1324
2.9384	6.99378
3.2504	9.16272
-0.8705	6.38424
-2.1142	8.21738
-2.9298	10.7775
-1.0732	11.6568
1.0815	10.5816
-0.9709	11.3623
-0.4964	8.05586
-0.7214	5.93549
-4.8492	5.63611
-4.6115	5.29187
-8.0071	8.33319
-7.1132	9.7723
-7.7742	11.677
-5.6906	12.5873
-4.825	12.8129
-3.9393	10.6925
1.1649	18.1411
-1.1835	18.1265
14.7768	12.7099
16.0708	13.858
19.181	9.95435
20.4245	11.8065
18.7661	12.6199
19.45	10.511
14.4244	12.5583
13.938	11.7806
14.4272	6.98956
13.0582	8.49097
18.1469	9.32618
17.9041	7.05099
15.6807	11.1841
14.6086	11.4925
11.8877	7.56484
12.9089	9.20198
14.9545	3.98511
13.7285	4.80897
18.6258	6.13545
19.1191	7.48438
18.4808	10.8512
16.7702	10.8976
14.5885	10.0297
16.4948	11.3502
17.2253	6.457
17.0609	8.70086
20.9542	6.00122
21.7732	7.79584
21.5443	11.6554
23.3484	10.2806
19.2972	10.3807
21.1505	11.6639
23.4881	7.0712
24.1989	9.17579
21.9093	11.9723
23.9969	11.456
20.7306	8.53346
22.2918	10.179
24.5256	5.11006
22.8738	5.12605
27.1525	7.07422
27.187	8.9014
25.1158	11.1108
23.1845	11.0307
21.8097	7.44838
21.0209	9.25242
25.6826	10.5451
24.1088	10.621
24.3526	14.4838
23.4089	14.6289
19.4015	14.965
18.9085	12.9928
19.1797	14.0241
21.1201	12.9413
18.1122	17.7011
15.6469	17.7306
33.9188	13.6974
35.6278	12.4564
35.0188	10.3751
34.4708	9.6094
31.6708	7.20372
29.9033	8.09062
29.3596	11.501
29.8167	9.6379
34.2688	12.482
32.8988	12.0585
36.7438	8.85929
37.3228	9.78625
33.9938	5.80834
35.9698	6.14363
32.9488	8.77128
32.2688	10.2158
36.8178	12.1459
35.5568	11.9737
39.2438	10.4604
39.4728	8.4916
37.3108	7.66675
35.0308	7.49757
34.2848	12.3094
33.8818	11.3932
36.8168	14.1753
38.8498	13.4672
39.8538	12.1202
39.5848	9.9455
34.5868	12.367
36.2578	13.7646
36.0308	14.1846
34.2808	12.7715
35.3728	10.5416
36.1748	12.5558
39.2948	11.0975
40.7898	10.9723
40.2358	6.27233
40.1728	6.4442
35.2708	6.25794
36.2008	5.04387
35.2568	10.0891
35.9988	10.8602
39.0048	10.5345
40.2878	8.89285
39.9928	5.99593
37.9728	5.03368
36.0898	9.97265
35.7478	8.4404
40.5838	10.4137
38.7398	11.3218
40.8338	6.77724
41.0348	8.95649
37.0738	9.10827
35.8688	9.68112
34.8958	16.6678
32.5238	16.6591
-33.6177	11.1134
-35.645	12.1195
-34.463	12.5195
-33.1232	13.0227
-32.1228	7.40408
-31.6201	8.57628
-36.5242	6.40919
-35.8991	5.11213
-39.7079	7.21386
-39.266	9.22291
-36.0879	10.6005
-38.1788	10.4163
-35.4276	8.29533
-34.7503	6.41794
-38.1501	4.59661
-39.3514	4.43858
-41.3927	7.08496
-41.5675	8.58391
-39.1496	11.8378
-37.0984	11.1869
-40.1144	9.4001
-38.8475	11.1925
-34.6882	7.89965
-34.6976	10.0994
-36.7697	12.6833
-34.6729	12.0346
-37.8994	12.3762
-38.8602	10.5782
-35.3778	11.0392
-37.0481	12.4941
-40.6128	9.38066
-39.7902	7.5261
-41.7074	11.8203
-39.746	12.9664
-40.9996	10.0995
-40.0391	12.0539
-38.115	7.08685
-38.4027	8.3479
-34.7323	9.51895
-33.7485	7.75066
-32.0354	12.0581
-33.9941	12.7826
-32.3561	13.7762
-34.3495	12.8897
-32.5044	11.0654
-33.9006	9.60807
-29.7761	7.43276
-29.9721	6.70546
-26.1267	9.15471
-26.9772	11.0856
-25.3514	12.9678
-27.3295	13.1777
-24.1902	11.4791
-25.978	12.8709
-32.6245	16.7276
-35.001	16.7069
-15.2736	12.8794
-17.3377	12.4366
-14.8775	14.7679
-14.6787	12.463
-18.4799	11.1533
-18.4435	12.8886
-22.557	12.6241
-22.6465	14.4206
-22.1929	13.471
-23.8921	12.6627
-21.036	10.5614
-20.4755	8.45515
-23.0374	6.09405
-24.7989	7.08829
-27.4782	7.38166
-27.2122	9.56551
-26.0294	10.0609
-23.9361	10.4522
-24.0183	5.21748
-25.9836	6.2162
-23.7419	9.02008
-24.8591	10.3541
-20.295	11.2887
-20.7485	11.924
-17.8306	8.53766
-16.9409	9.74311
-16.9624	5.34605
-19.0495	4.93589
-19.8753	9.51189
-19.623	7.6413
-15.3335	10.731
-16.5479	11.7948
-14.0631	9.37468
-15.8698	10.5003
-14.4586	4.90991
-14.2301	6.59086
-19.0894	4.08693
-17.873	4.37193
-21.062	6.89899
-20.9211	8.858
-18.2849	10.9824
-16.3117	10.3231
-15.9912	6.86286
-15.9374	9.04392
-19.6873	10.5666
-21.289	9.28611
-17.7733	10.7455
-19.7717	11.6629
-20.8415	11.0793
-20.5792	9.01793
-25.1726	9.238
-25.1484	7.65968
-24.857	13.1648
-26.1404	12.362
-15.7014	17.7029
-18.1216	17.6791
-0.2102	14.6114
1.514	13.2543
-2.8917	11.2085
-1.1596	10.0335
-0.0543	13.579
-0.017	11.5487
4.6155	12.2428
4.3876	12.351
5.2354	8.00312
3.3552	7.76271
3.2111	6.58395
1.3739	7.8157
2.8326	11.4489
3.289	12.2599
8.0935	10.6729
7.5084	11.7024
5.1497	8.05677
5.9627	10.0997
10.4915	10.015
10.7743	9.95316
11.5172	6.41477
11.4123	5.03561
6.0904	5.06701
7.9757	4.89593
4.8213	8.75369
6.1278	9.82372
7.6536	11.2172
9.6034	10.617
8.7727	6.90622
8.2294	8.92889
4.1636	5.64469
3.2995	7.3054
3.8341	11.2339
2.0491	9.83674
5.7667	10.1979
3.7678	11.1424
3.5355	6.1129
4.0553	8.23723
-1.1076	6.35968
-1.3825	8.50162
-2.5242	10.1192
-0.7791	11.3023
1.3466	10.6091
-0.7686	11.184
-0.5419	9.16277
0.4755	7.20443
-4.5159	6.02643
-4.3122	6.87129
-7.4474	9.14321
-5.9363	10.7204
-7.9309	12.2532
-6.1013	12.3375
-8.1109	11.9639
-7.3294	9.96029
1.1758	18.1678
-1.2635	18.1908
15.7176	12.877
14.2934	13.2616
18.6594	10.0646
20.0602	11.604
18.7497	12.2486
18.7956	10.1
15.0783	12.5887
13.8849	12.4169
13.7224	7.40436
12.8417	9.06508
17.9567	8.40526
16.7907	6.49411
16.5423	10.8801
15.538	11.8262
11.3866	9.36107
12.5562	10.1433
13.8291	4.72092
12.2936	6.27888
16.9255	5.93194
18.0247	6.4769
18.2859	10.7092
16.3236	11.3265
14.3412	10.7471
16.3932	11.6263
16.5104	7.252
16.9113	9.44899
21.124	6.3591
21.6671	7.96144
21.2129	12.0206
23.0259	10.8971
19.4069	11.2709
21.5231	11.9136
23.6352	7.25932
23.9761	9.3445
22.2412	12.1283
24.0563	11.005
19.8189	8.80591
21.7167	9.70977
23.9138	5.04187
22.4273	4.54403
26.2158	6.32567
26.1423	8.51099
23.4496	10.7852
21.602	9.73585
22.515	6.96696
21.4239	8.85767
26.8569	9.13074
25.1099	9.20013
25.0874	13.4522
24.9913	13.6993
20.4191	14.4514
19.9191	12.2716
19.258	13.4554
21.3019	12.8464
17.9877	17.7287
15.5698	17.7292
31.9748	13.9554
34.0888	13.4725
34.6538	10.8798
34.3108	9.87211
33.1718	7.66948
30.9738	7.58165
29.3179	11.5073
29.9047	10.204
34.0998	13.0996
32.9348	12.1783
36.7078	8.86717
37.0218	9.97914
33.5998	5.69344
35.7168	5.48036
33.2808	7.91276
32.5418	9.64237
37.5668	11.3465
36.2228	11.5725
39.6438	9.00717
39.2558	6.90997
37.0768	7.37116
35.1378	6.68335
33.7918	11.5038
34.0618	10.9795
37.4428	13.8941
38.7588	12.8309
40.0058	12.3537
39.7688	10.3027
34.6028	12.2834
36.3928	13.5666
35.9568	13.831
34.4648	12.4308
35.9968	10.1872
36.5118	12.3611
40.1508	11.9258
41.2948	11.7372
40.8348	6.62417
41.1808	7.08426
35.5618	7.34573
36.9608	5.84236
36.3108	10.3178
36.8938	11.2896
39.6958	11.1149
41.2038	9.77789
41.3288	6.44303
39.3558	5.3451
36.6338	9.52402
35.8208	7.83318
41.2298	9.69488
39.6878	11.1589
39.8928	7.35307
41.1138	9.12115
36.4828	11.363
35.4508	9.7498
35.0098	16.5683
32.5608	16.6868
-34.0467	11.3148
-36.0664	12.0647
-34.1311	12.585
-32.2043	12.3477
-33.518	7.93053
-33.3972	7.08049
-38.6427	8.55002
-37.9706	6.52364
-40.0742	7.76932
-40.1623	10.0849
-36.823	10.9152
-38.5936	10.5143
-34.6574	8.69025
-34.5891	6.56238
-36.5822	5.12961
-38.4941	4.5355
-40.3871	6.97779
-40.6483	8.77673
-38.5461	12.0139
-36.4841	11.4067
-39.9592	10.4726
-38.1937	11.261
-34.6789	7.68687
-34.2773	9.84808
-35.416	12.8718
-33.6532	11.6622
-36.4642	12.8126
-38.1003	11.2481
-35.049	10.8167
-36.3487	12.4507
-39.6858	9.50097
-39.6393	7.59052
-40.9639	11.1588
-39.1779	12.541
-40.4987	9.18914
-39.3662	10.9502
-37.2325	6.15304
-36.7854	6.75366
-33.4229	9.33443
-32.7656	7.47852
-31.7345	12.1331
-33.9233	12.3774
-32.6366	13.6563
-34.2811	12.2657
-31.6791	11.8536
-33.1637	10.2801
-29.7861	7.57358
-29.5407	7.3695
-25.3564	10.0559
-27.2685	11.1458
-25.8005	13.8458
-27.5679	13.2537
-22.9736	12.7624
-24.6968	14.1133
-32.5978	16.635
-34.9726	16.6878
-14.0136	13.9496
-15.8102	12.7037
-15.274	15.4762
-14.7932	13.3783
-18.1089	11.1791
-18.975	12.793
-22.5026	12.1607
-22.7732	14.1778
-21.9944	13.8401
-23.9591	13.0565
-21.4514	9.71284
-20.2449	8.59891
-23.6686	6.31128
-24.0179	7.90536
-27.4938	7.12133
-27.4377	9.38039
-26.8533	9.93222
-24.7566	10.5311
-23.703	5.53183
-25.5975	5.59159
-23.8787	9.24261
-25.7169	9.83685
-20.6659	11.2934
-20.8842	11.6123
-17.857	7.97872
-17.6727	9.29588
-17.3044	5.26023
-19.4351	4.42196
-20.8802	8.52288
-19.6021	7.16331
-16.5871	10.9823
-18.0805	11.6125
-14.7014	9.84765
-16.3208	9.18038
-13.8825	4.59322
-13.6113	6.21943
-19.0086	4.17321
-17.3513	3.76679
-20.7023	7.4978
-19.7769	8.91571
-17.9738	11.0096
-15.9316	10.5397
-15.0708	7.61346
-14.972	9.8742
-19.329	10.8566
-20.4722	8.89598
-17.2707	12.0988
-19.3681	12.5974
-19.3059	12.2158
-17.937	10.4817
-21.7461	10.9251
-21.6575	8.73678
-23.7362	12.5541
-25.3494	11.079
-15.6947	17.6902
-18.1224	17.7304
-0.3809	14.5772
1.696	14.1882
-2.1062	10.9691
-0.1733	9.93721
0.7031	12.9072
1.2995	10.8676
5.6387	13.0469
5.3381	12.9884
7.1126	8.74711
5.408	8.62925
4.5352	6.6101
3.2379	8.33953
4.9867	11.4971
5.3727	12.2155
10.2417	10.6017
9.0847	11.6564
6.4253	7.87279
6.5025	9.99284
10.0812	11.1622
11.4646	10.5709
11.2414	8.40635
11.848	6.36417
6.6631	5.07407
8.2663	5.0715
4.0578	8.09534
4.948	9.24562
6.1072	11.8418
8.0415	11.253
7.7954	7.88203
7.1123	10.0175
3.7132	5.9325
3.0365	6.65096
2.7552	11.0732
1.3114	9.7926
5.7796	10.9948
3.6473	11.2841
5.1376	6.49049
5.453	8.51352
1.6412	6.05844
-0.1405	6.71426
-1.504	10.1598
-0.0341	11.7311
2.0309	11.0361
0.3133	12.2002
-0.8504	9.87527
-0.4207	7.66313
-4.0145	6.64443
-3.7671	6.05908
-7.3815	9.6696
-5.8286	11.2455
-7.7969	11.4876
-5.6762	11.8544
-5.9278	9.72554
-5.5059	7.52588
1.1907	18.2138
-1.2519	18.1287
15.615	14.4993
14.7041	13.0579
18.9579	10.3912
20.0222	12.3793
19.1469	12.577
19.6309	10.3462
15.1264	12.1465
14.2002	12.0544
15.2001	6.81771
13.3746	7.46029
18.3803	8.15565
16.9803	6.72549
16.0017	11.5108
15.204	11.6095
11.4222	8.96467
12.1526	9.86449
14.181	5.55125
12.5749	7.02935
17.7505	6.6159
18.559	8.17372
18.0645	11.2653
15.9009	11.6887
14.9123	10.2388
16.6182	11.4807
17.6568	6.28687
17.43	8.25558
21.6068	6.60221
21.7851	8.4368
21.2197	11.8568
23.3048	11.1035
19.5823	11.124
21.6683	11.8372
23.3697	6.94688
24.2322	8.90205
23.4834	12.0591
24.9751	11.0643
20.8185	9.94892
22.6846	11.0314
22.8041	5.31308
21.258	6.868
26.5292	6.43393
26.9896	8.19078
25.3559	11.1343
23.5159	11.3909
21.5906	8.1557
21.3968	10.3901
26.3988	9.29968
24.5545	9.57951
26.0046	13.664
25.1189	14.1763
21.0561	15.3387
20.2806	13.3976
20.0572	14.096
22.0857	13.5832
18.0295	17.6478
15.5908	17.6575
33.7388	13.5022
35.6298	12.6236
34.7668	9.84796
33.7648	9.4952
32.1358	7.65623
30.2885	8.00629
28.7285	11.5878
28.9732	9.73063
33.1868	13.2492
32.2018	12.9449
36.0298	9.34589
36.2928	10.7431
34.2598	6.25003
36.2718	7.04682
32.7688	8.59098
32.1168	10.119
36.4538	12.2636
35.3998	12.4749
38.8438	10.3649
38.9828	8.25812
36.9868	6.88897
34.8248	6.70999
34.1228	11.7658
34.0648	11.0348
37.4288	13.5143
39.2828	12.5412
40.1088	11.1315
39.1138	9.07101
35.3178	13.3786
37.4518	13.8372
36.3938	14.2972
34.6088	13.0754
35.8388	10.7907
36.1818	12.8919
38.6078	12.2266
40.3088	13.0507
41.9138	8.49589
41.7578	8.63656
37.0748	6.21389
38.9898	5.36507
36.4338	8.50227
36.3408	9.88475
39.7618	10.8117
41.5368	9.71721
42.1658	6.33894
40.5368	4.98284
37.0668	8.64836
36.8578	6.47301
41.8538	9.09987
40.8838	10.7337
38.8918	7.34652
40.3668	8.87547
36.4758	11.4925
35.5838	10.7494
35.0188	16.6299
32.6558	16.6387
-33.844	11.6932
-35.6516	12.865
-36.6388	12.4019
-34.3629	12.4628
-34.3757	8.28109
-33.7354	7.78874
-38.6042	6.2363
-37.6507	5.29099
-40.9923	8.49316
-40.1983	10.247
-36.1965	10.9268
-38.1653	10.8694
-35.1193	8.70592
-35.184	6.54714
-37.3391	5.04593
-39.094	4.39082
-41.0231	7.5357
-41.4541	8.72976
-38.7123	11.9955
-36.7658	11.3353
-39.1824	10.4965
-37.2734	11.5518
-34.5144	7.36773
-34.0213	9.47123
-35.4592	11.8633
-33.5219	10.8111
-36.4044	11.8651
-38.0491	10.4721
-34.5924	11.2731
-36.5048	12.3082
-39.4148	8.89236
-38.6989	6.92554
-41.1331	11.1534
-39.5976	12.63
-40.0759	11.8753
-38.4531	13.0658
-38.1506	7.6187
-37.8337	9.50262
-34.0584	8.99769
-33.6101	7.39327
-31.3475	11.9034
-33.1956	13.0345
-32.3486	13.9308
-34.3595	12.9642
-32.9494	10.857
-34.1484	9.82644
-30.3228	7.37693
-30.1866	7.55815
-26.9576	9.9066
-27.8618	11.9347
-25.4863	13.3643
-27.4101	13.3525
-22.7962	12.528
-24.0596	14.3866
-32.458	16.6761
-34.8419	16.7064
-14.7747	13.6305
-16.3613	12.2586
-16.2506	14.852
-16.0957	12.5562
-19.0922	10.5814
-20.0424	11.9709
-23.8392	11.6357
-23.385	13.8575
-20.3244	13.3985
-22.3233	12.9988
-21.3187	9.41441
-20.1699	7.91176
-23.0384	5.96669
-24.4889	7.19184
-27.8926	7.55877
-27.1986	9.65344
-27.6154	9.0821
-25.7356	10.3483
-24.3606	4.66827
-26.332	5.18478
-26.0126	8.12751
-27.3535	8.95853
-23.5368	11.2874
-22.998	11.7099
-19.1613	7.95882
-19.42	9.62545
-19.4577	5.06188
-21.5447	5.13389
-21.8172	9.9698
-20.683	8.32965
-17.8576	11.124
-18.0216	11.7908
-14.6865	9.82576
-16.2825	10.0957
-14.6543	5.22224
-14.7157	7.1197
-19.9489	4.84541
-18.2126	4.44793
-21.844	8.05119
-20.8838	9.1783
-19.4699	11.4101
-17.2162	11.0655
-16.6054	7.79581
-16.6171	10.025
-20.3711	11.1638
-21.9384	9.61482
-17.9905	11.0779
-19.6379	12.3784
-21.4529	10.8587
-21.4616	8.66946
-25.3795	9.27205
-25.3735	7.88848
-23.4555	13.3007
-25.5958	12.8695
-15.7095	17.6177
-18.1226	17.7167
-2.1126	13.6354
0.0033	13.2169
-2.3583	11.6944
-1.8745	10.3088
1.4449	13.8911
1.0273	12.0678
5.0817	12.2807
5.3481	12.3325
5.988	7.88869
4.2736	7.65512
4.2876	6.25417
2.6097	7.80522
3.9128	11.4154
5.2584	12.0226
9.2198	9.40476
8.5755	11.0877
5.5284	8.36107
6.3416	10.3045
9.643	11.6207
10.8694	10.6229
10.9551	9.12463
10.8692	6.86576
6.014	6.12196
7.8142	6.5751
3.8141	9.31443
4.5535	11.353
5.8456	12.6563
7.294	12.4576
7.3411	9.01595
6.3553	11.0231
3.3915	6.36394
2.3251	7.67515
1.9179	11.9517
0.5752	10.2859
4.4473	11.2755
2.4651	11.9956
3.9234	7.02961
3.9815	9.03946
0.5994	5.91703
-1.2315	6.67959
-2.4847	10.287
-0.9076	11.2811
1.1949	11.6371
-1.0003	11.9432
-0.12	9.96015
0.6633	7.77231
-4.1158	6.09314
-3.3433	6.63112
-7.1241	9.10109
-5.8343	10.9134
-6.6595	12.2209
-4.5207	12.2353
-7.0236	10.7659
-5.8425	8.94675
1.1508	18.1697
-1.3074	18.1767
16.9726	14.6178
15.3961	13.1602
17.8029	10.0956
19.7021	10.766
17.933	12.2925
18.2978	10.2171
13.7378	11.8577
12.9672	11.1976
14.5227	6.2938
12.5189	7.2101
17.4886	8.31445
16.7412	6.18339
15.4484	10.9471
14.3309	11.715
10.7413	9.05313
11.9256	10.3071
12.7087	5.78961
12.2006	8.0176
17.037	6.20679
17.9375	7.65653
17.9551	10.976
15.835	11.6812
14.4714	10.6825
16.4666	11.8414
17.1545	6.92275
17.2138	9.02891
21.6693	6.52831
21.5837	8.18646
21.5677	11.9002
23.2337	10.7053
19.7801	10.3909
21.8555	11.2325
22.7248	5.73516
24.1075	7.34334
23.6013	10.8105
25.0941	9.2086
20.3828	8.64959
21.7734	10.3436
23.8354	4.98188
22.1408	5.69611
25.845	8.35609
25.3327	9.86433
23.0515	11.6312
20.9588	11.2082
20.5235	8.08593
20.0865	10.0455
25.2441	7.46699
23.6045	8.47711
25.8443	12.3463
25.7095	12.6132
21.1754	14.097
20.2174	12.8712
20.5169	14.5122
22.6057	13.9111
18.0994	17.6539
15.6963	17.6706
34.2918	13.4294
36.2108	12.8784
35.0148	9.84875
34.1368	9.81761
31.9098	6.96059
30.1271	8.0759
30.1312	11.0886
30.2532	8.83468
34.5878	12.6419
33.3498	12.4493
37.1158	8.87027
36.5298	9.94197
33.5678	5.78135
35.7398	5.67702
32.4018	8.74611
32.0088	9.70964
37.0088	11.4004
36.1218	11.4226
39.1488	7.73558
38.7948	6.74272
36.3008	6.66639
34.3238	6.55686
33.8218	11.3816
33.4218	10.3115
37.1878	13.3805
38.6738	12.4846
39.9348	10.9881
38.9158	9.19435
35.4998	12.8482
37.2568	14.0598
36.2728	14.6803
34.4738	13.3527
34.7848	11.089
35.5938	13.0799
37.9858	11.9591
39.7718	11.182
39.2248	6.46221
40.2358	7.6525
34.9648	5.99872
36.5618	5.00067
35.9038	8.76844
36.3138	10.1481
40.1138	10.1109
41.4878	8.96433
41.2848	5.7408
39.8948	4.02224
35.9318	6.82187
36.6458	5.54953
40.0468	9.92032
37.9788	9.94642
41.5688	7.5301
41.1538	9.58638
38.0918	8.69377
36.3548	9.00351
34.8838	16.7011
32.5048	16.6401
-33.9977	11.3861
-35.5048	12.7221
-37.2698	12.1101
-35.2079	12.5265
-33.8169	8.09536
-35.1704	7.22914
-39.2704	6.91464
-37.5636	5.8071
-39.2231	9.76679
-38.7219	11.4325
-33.9214	10.8815
-35.3534	11.5025
-33.3636	8.68351
-33.4805	6.53646
-35.6797	5.19819
-37.5242	4.69389
-39.6352	7.93973
-39.6614	9.27815
-37.7643	12.3247
-35.6632	11.6661
-38.3168	10.4116
-36.4746	11.6466
-33.4943	7.43758
-33.1223	9.61788
-34.638	12.0915
-32.8096	10.9235
-36.0822	11.9169
-37.8711	10.729
-35.4953	10.6261
-37.42	11.3989
-40.0555	8.9469
-39.2109	6.95076
-41.3015	9.36246
-39.9551	11.1393
-39.8851	8.79231
-39.0492	10.8176
-36.3784	5.71401
-36.5612	7.48527
-34.1231	8.65407
-32.7811	7.06421
-30.8765	11.5002
-32.974	12.2072
-32.0309	13.9036
-33.5828	12.8905
-30.6608	11.6399
-32.4153	10.4775
-28.7962	8.29084
-29.1968	7.82806
-24.3948	10.7569
-26.4549	11.5407
-24.6634	13.3905
-26.4843	13.1772
-23.2276	11.7154
-23.8271	13.64
-32.6422	16.6602
-35.056	16.725
-14.6572	14.9058
-15.692	13.1096
-17.9293	15.671
-16.4428	13.9804
-18.9269	10.994
-20.8705	11.509
-24.0076	11.8089
-23.8013	14.0036
-20.2661	13.5437
-22.4093	13.4059
-21.2487	10.1976
-19.8528	8.9404
-23.1082	6.21489
-24.0516	6.61276
-27.6718	7.83472
-27.1218	9.92987
-27.8843	9.3291
-25.76	10.1204
-25.325	4.69166
-27.3442	5.42616
-25.9696	8.78278
-27.3197	9.52302
-23.062	11.4644
-22.8577	11.5891
-19.8068	8.10118
-19.4159	9.18589
-19.3623	5.27748
-21.5542	4.98159
-21.6091	10.0307
-21.0539	8.30635
-18.0248	11.2297
-18.6227	12.4199
-15.3214	10.1819
-17.1109	10.7451
-15.3174	5.50605
-14.9462	7.52815
-20.4087	5.18562
-18.6251	4.58332
-21.0881	8.56965
-20.5396	9.82316
-18.4116	11.3263
-16.4001	10.5937
-16.3087	6.98402
-15.9897	9.17974
-19.2136	11.1826
-21.0919	9.99422
-17.5017	10.7926
-19.2285	12.0678
-21.4206	10.9782
-21.0517	8.89664
-25.374	8.4188
-24.5402	7.68398
-25.5983	12.7672
-25.8157	12.5674
-15.7899	17.7283
-18.1237	17.7315
-1.117	13.8249
0.9616	13.3273
-2.8431	11.5375
-1.9362	10.3435
1.1661	12.7184
0.1495	10.7599
4.8974	12.3209
5.1991	12.2384
6.3589	8.42935
4.7642	7.08738
4.008	6.25343
1.9937	7.25552
3.2994	10.9519
4.1589	12.0457
8.8366	10.2451
7.7121	12.0105
5.1122	9.08979
5.3217	11.1471
8.911	12.561
9.9931	12.0528
10.5737	9.87952
10.623	7.69447
5.3421	7.20374
7.1431	6.51952
4.2396	10.6171
5.2139	11.7726
6.986	12.2868
8.8741	11.5529
7.3237	7.70341
7.2475	9.93534
4.073	5.82866
2.5531	7.02442
2.0114	11.4608
0.7519	10.0222
4.2962	10.8071
2.0769	10.9005
4.0793	6.44819
3.5054	8.43316
-0.4765	5.46651
-1.3298	6.19702
-2.6949	9.11236
-1.4543	10.6023
1.3063	10.8573
-0.9011	11.478
-0.4105	9.86538
0.0959	7.66054
-3.6443	4.87415
-3.3292	5.66895
-7.4429	7.53416
-6.4284	9.34324
-7.4088	11.1769
-5.377	11.4919
-8.358	10.0212
-6.8488	8.55731
1.2072	18.1516
-1.1346	18.1805
16.3387	14.931
14.8587	13.2812
18.1461	9.78019
19.5102	11.4293
18.5669	11.5453
18.4571	9.47165
14.2587	12.6644
13.414	12.1723
14.2649	6.9885
12.672	8.40317
17.4224	8.58499
16.328	6.95991
15.8279	11.8676
14.5694	12.3433
11.1044	9.7614
12.2187	10.8992
13.3234	5.75685
12.7858	7.58403
17.6512	6.09801
18.0933	8.12805
18.2925	11.2599
16.1724	11.1398
15.5841	9.71209
17.6372	10.5216
18.6226	5.13593
18.1565	6.48393
22.5915	6.30894
22.5973	8.0445
21.3916	11.5154
23.4318	11.0987
19.921	9.9742
21.7319	11.225
24.5746	6.6528
24.5658	8.81805
23.082	10.7727
24.9852	9.78188
20.2976	7.23024
20.8074	9.33298
24.7783	5.58872
22.8363	5.66869
26.1365	9.02923
26.0458	10.0039
23.3843	11.9822
21.6225	11.8257
20.6074	7.84226
19.9146	9.84984
25.1185	8.17106
23.4605	8.56586
24.4482	13.0604
23.7661	13.3688
19.9372	14.7649
18.6823	12.923
18.3546	13.7415
20.4224	13.3053
18.0955	17.6211
15.7306	17.6853
33.3558	14.415
35.5128	13.8175
35.3418	10.3771
34.3028	10.2975
31.9608	7.81805
30.3448	8.62408
30.0368	12.5764
30.134	10.7169
34.9468	13.5884
33.4088	13.9486
37.0248	10.5173
35.8058	11.9961
33.9438	6.72122
36.1218	6.98595
31.8958	8.37539
31.5808	10.4047
36.4188	12.1927
34.2798	11.9124
38.5248	10.0933
38.6248	8.06522
36.6918	6.98511
34.5818	6.77768
33.8478	11.7127
33.6968	11.126
36.8248	13.4326
38.7038	13.0066
40.0378	11.8504
39.2898	9.78017
35.7188	13.6491
37.8908	13.8181
35.8488	13.8252
34.0138	12.5593
34.3438	11.3008
35.4398	13.1756
36.8088	11.3689
38.9268	11.2856
39.5338	6.55941
40.6598	7.50533
35.4868	5.41562
37.3488	5.0431
35.6848	8.72961
36.0048	10.2293
39.9688	10.9837
40.8108	10.2035
41.8998	6.84528
40.9178	5.28325
36.4318	7.57366
37.0838	5.83781
41.0198	9.67999
39.2008	10.551
40.6068	6.63481
40.8918	8.83919
36.6218	7.49517
35.1208	7.89848
34.9108	16.6338
32.5468	16.6351
-33.4975	11.1468
-35.0966	12.1863
-35.7839	12.7821
-33.8161	12.9651
-32.9488	9.91187
-32.7471	8.16108
-37.6544	6.53567
-35.8158	5.78309
-38.9579	9.16178
-38.6201	10.6471
-34.0635	11.4033
-35.7382	11.6463
-33.3806	8.89496
-33.408	6.82583
-35.9614	5.50068
-37.1769	4.79346
-39.7298	7.81401
-39.6287	9.04906
-37.5924	12.3844
-35.6309	11.7801
-38.9321	10.7398
-37.1099	12.0607
-33.9418	8.14937
-33.4161	10.2415
-35.8419	12.8996
-33.7697	12.1975
-37.5654	12.2919
-38.4713	10.3619
-35.4688	11.7189
-37.5896	12.1851
-39.8935	8.23406
-38.275	6.74329
-41.2582	10.3624
-39.884	11.9188
-40.1731	8.82334
-39.5788	10.9027
-36.9205	6.32527
-36.6569	7.63751
-33.8916	9.31904
-32.6885	7.7511
-31.6071	12.1559
-33.649	12.9434
-31.7461	13.9897
-33.9102	13.3255
-32.3365	11.6452
-33.3398	9.92192
-29.8277	7.83722
-29.5835	7.12285
-25.6555	9.28472
-26.4517	11.3345
-24.2758	13.0525
-26.3149	13.7548
-25.7307	11.9716
-25.345	13.8242
-32.5485	16.6482
-35.0011	16.6028
[truncated: 937,720+ more rows]

[truncated: 10 more sheets: Fig. 4h, Fig. 5c, Fig. 5d, Fig. 5f, Fig. 5g, Fig. 5h, Fig. 5i, Fig. 6d, Fig. 6e, Fig. 6f]
