# Supplementary material for: Microenvironmental modulation breaks intrinsic pH limitations of nanozymes to boost their activities
Source: Nat Commun. 2024 Dec 30;15:10861. doi: 10.1038/s41467-024-55163-4 (PMC11686145; doi:10.1038/s41467-024-55163-4)
Supplement: Supplementary file 4 — Source data [file 41467_2024_55163_MOESM4_ESM.zip › Source Data/Source Data_Figs. S1-S42, S43-S55.xlsx]

## Sheet: Fig. S1b
pH	OD652 nm (arb. units)	error bar	OD450 nm (arb. units)	error bar
3	0.0648	0.00522	0.048	0.0038
4	0.0819	0.00135	0.01833	0.00023094
5	0.05657	0.00219	0.01153	0.00061101
6	0.01903	0.000950438	0.0066	0.000602771
7.4	0.00317	0.000986577	0.006	0.0015
8	0.00217	0.00051316	0.004	0.00046188

## Sheet: Fig. S2
pH	TMB-2H+	TMB-H+	TMB
0	0.9995	0.000500936	2.51063e-08
0.1	0.99937	0.000630559	3.97856e-08
0.2	0.99921	0.000793698	6.30457e-08
0.3	0.999	0.000999001	9.99001e-08
0.4	0.99874	0.00126	1.5829e-07
0.5	0.99842	0.00158	2.50791e-07
0.6	0.99801	0.00199	3.97314e-07
0.7	0.99749	0.00251	6.29376e-07
0.8	0.99685	0.00315	9.96847e-07
0.9	0.99603	0.00397	1.57861e-06
1	0.99501	0.00499	2.49935e-06
1.1	0.99373	0.00627	3.95609e-06
1.2	0.99211	0.00788	6.25981e-06
1.3	0.99009	0.0099	9.90089e-06
1.4	0.98755	0.01243	1.56516e-05
1.5	0.98437	0.0156	2.47264e-05
1.6	0.9804	0.01956	3.90304e-05
1.7	0.97544	0.0245	6.15459e-05
1.8	0.96925	0.03065	9.69253e-05
1.9	0.96157	0.03828	0.000152398
2	0.95205	0.04772	0.000239143
2.1	0.9403	0.05933	0.000374339
2.2	0.92587	0.07354	0.000584185
2.3	0.90827	0.09083	0.000908265
2.4	0.88694	0.11166	0.00141
2.5	0.86133	0.13651	0.00216
2.6	0.8309	0.16579	0.00331
2.7	0.79523	0.19975	0.00502
2.8	0.75402	0.23844	0.00754
2.9	0.70724	0.28156	0.01121
3	0.65518	0.32837	0.01646
3.1	0.59853	0.37765	0.02383
3.2	0.53838	0.42765	0.03397
3.3	0.47619	0.47619	0.04762
3.4	0.41367	0.52077	0.06556
3.5	0.3526	0.55883	0.08857
3.6	0.29469	0.58799	0.11732
3.7	0.24138	0.60632	0.1523
3.8	0.19371	0.61257	0.19371
3.9	0.1523	0.60632	0.24138
4	0.11732	0.58799	0.29469
4.1	0.08857	0.55883	0.3526
4.2	0.06556	0.52077	0.41367
4.3	0.04762	0.47619	0.47619
4.4	0.03397	0.42765	0.53838
4.5	0.02383	0.37765	0.59853
4.6	0.01646	0.32837	0.65518
4.7	0.01121	0.28156	0.70724
4.8	0.00754	0.23844	0.75402
4.9	0.00502	0.19975	0.79523
5	0.00331	0.16579	0.8309
5.1	0.00216	0.13651	0.86133
5.2	0.00141	0.11166	0.88694
5.3	0.000908265	0.09083	0.90827
5.4	0.000584185	0.07354	0.92587
5.5	0.000374339	0.05933	0.9403
5.6	0.000239143	0.04772	0.95205
5.7	0.000152398	0.03828	0.96157
5.8	9.69253e-05	0.03065	0.96925
5.9	6.15459e-05	0.0245	0.97544
6	3.90304e-05	0.01956	0.9804
6.1	2.47264e-05	0.0156	0.98437
6.2	1.56516e-05	0.01243	0.98755
6.3	9.90089e-06	0.0099	0.99009
6.4	6.25981e-06	0.00788	0.99211
6.5	3.95609e-06	0.00627	0.99373
6.6	2.49935e-06	0.00499	0.99501
6.7	1.57861e-06	0.00397	0.99603
6.8	9.96847e-07	0.00315	0.99685
6.9	6.29376e-07	0.00251	0.99749
7	3.97314e-07	0.00199	0.99801
7.1	2.50791e-07	0.00158	0.99842
7.2	1.5829e-07	0.00126	0.99874
7.3	9.99001e-08	0.000999001	0.999
7.4	6.30457e-08	0.000793698	0.99921
7.5	3.97856e-08	0.000630559	0.99937
7.6	2.51063e-08	0.000500936	0.9995
7.7	1.58426e-08	0.000397949	0.9996
7.8	9.99684e-09	0.000316128	0.99968
7.9	6.30799e-09	0.000251126	0.99975
8	3.98028e-09	0.000199486	0.9998
8.1	2.51149e-09	0.000158464	0.99984
8.2	1.58469e-09	0.000125877	0.99987
8.3	9.999e-10	9.999e-05	0.9999
8.4	6.30907e-10	7.94265e-05	0.99992
8.5	3.98082e-10	6.30918e-05	0.99994
8.6	2.51176e-10	5.01162e-05	0.99995
8.7	1.58483e-10	3.98091e-05	0.99996
8.8	9.99968e-11	3.16218e-05	0.99997
8.9	6.30941e-11	2.51182e-05	0.99997
9	3.98099e-11	1.99522e-05	0.99998
9.1	2.51185e-11	1.58487e-05	0.99998
9.2	1.58487e-11	1.25891e-05	0.99999
9.3	9.9999e-12	9.9999e-06	0.99999
9.4	6.30952e-12	7.94322e-06	0.99999
9.5	3.98105e-12	6.30953e-06	0.99999
9.6	2.51187e-12	5.01185e-06	0.99999
9.7	1.58489e-12	3.98106e-06	1
9.8	9.99997e-13	3.16227e-06	1
9.9	6.30956e-13	2.51188e-06	1
10	3.98106e-13	1.99526e-06	1
10.1	2.51188e-13	1.58489e-06	1
10.2	1.58489e-13	1.25892e-06	1
10.3	9.99999e-14	9.99999e-07	1
10.4	6.30957e-14	7.94328e-07	1
10.5	3.98107e-14	6.30957e-07	1
10.6	2.51189e-14	5.01187e-07	1
10.7	1.58489e-14	3.98107e-07	1
10.8	1e-14	3.16228e-07	1
10.9	6.30957e-15	2.51189e-07	1
11	3.98107e-15	1.99526e-07	1
11.1	2.51189e-15	1.58489e-07	1
11.2	1.58489e-15	1.25893e-07	1
11.3	1e-15	1e-07	1
11.4	6.30957e-16	7.94328e-08	1
11.5	3.98107e-16	6.30957e-08	1
11.6	2.51189e-16	5.01187e-08	1
11.7	1.58489e-16	3.98107e-08	1
11.8	1e-16	3.16228e-08	1
11.9	6.30957e-17	2.51189e-08	1
12	3.98107e-17	1.99526e-08	1
12.1	2.51189e-17	1.58489e-08	1
12.2	1.58489e-17	1.25893e-08	1
12.3	1e-17	1e-08	1
12.4	6.30957e-18	7.94328e-09	1
12.5	3.98107e-18	6.30957e-09	1
12.6	2.51189e-18	5.01187e-09	1
12.7	1.58489e-18	3.98107e-09	1
12.8	1e-18	3.16228e-09	1
12.9	6.30957e-19	2.51189e-09	1
13	3.98107e-19	1.99526e-09	1
13.1	2.51189e-19	1.58489e-09	1
13.2	1.58489e-19	1.25893e-09	1
13.3	1e-19	1e-09	1
13.4	6.30957e-20	7.94328e-10	1
13.5	3.98107e-20	6.30957e-10	1
13.6	2.51189e-20	5.01187e-10	1
13.7	1.58489e-20	3.98107e-10	1
13.8	1e-20	3.16228e-10	1
13.9	6.30957e-21	2.51189e-10	1
14	3.98107e-21	1.99526e-10	1

## Sheet: Fig. S3b
Length (nm)	Counts		Width (nm)	Counts
220	1		90	0
260	5		110	1
300	6		130	5
340	22		150	9
380	65		170	79
420	4		190	36
460	0		210	0
500	0		230	0

## Sheet: Fig. S3c
Length (nm)	Counts		Width (nm)	Counts
240	0		90	0
280	5		110	2
320	10		130	3
360	48		150	33
400	44		170	59
440	0		190	22
480	0		210	0
520	0		230	0

## Sheet: Fig. S4
2θ (degree)	Simulated PCN-222	Experimental PCN-222-Fe
5.5	69.023	-37.5758
5.52	67.1554	-4.84308
5.54	66.2907	26.4702
5.56	66.7754	-38.637
5.58	69.3558	-42.2842
5.6	75.5105	-5.99623
5.62	87.7134	-51.0929
5.64	118.085	-29.5672
5.66	150.411	-32.5894
5.68	185.168	30.8845
5.7	194.796	25.4613
5.72	167.038	-45.5675
5.74	129.001	-3.00069
5.76	99.4079	67.9121
5.78	80.2272	-13.4144
5.8	68.6335	-16.6617
5.82	63.8285	-11.5808
5.84	59.5287	-48.1914
5.86	56.7143	18.6204
5.88	54.82	-126.859
5.9	53.556	-104.244
5.92	52.7599	41.6897
5.94	52.3325	-4.70615
5.96	52.211	16.2682
5.98	52.355	-32.8761
6	52.7396	30.2854
6.02	53.3505	-75.9474
6.04	54.182	-8.43481
6.06	55.2347	-94.9269
6.08	56.5151	24.7687
6.1	58.0356	58.0102
6.12	59.8138	-51.2331
6.14	61.8738	-62.5228
6.16	64.2467	-37.3552
6.18	66.9724	-70.7497
6.2	70.1014	47.4408
6.22	73.6983	95.1536
6.24	77.8465	219.682
6.26	82.6563	123.528
6.28	88.2791	170.773
6.3	94.9379	208.347
6.32	93.329	262.802
6.34	103.571	246.682
6.36	116.546	276.671
6.38	133.207	599.696
6.4	154.058	737.559
6.42	177.278	715.666
6.44	198.721	944.99
6.46	220.574	1156.48
6.48	250.696	1313.57
6.5	295.627	1260.8
6.52	363.492	1339.26
6.54	470.092	982.6
6.56	645.913	885.54
6.58	940.369	768.039
6.6	1412.32	855.753
6.62	2078.32	1039.42
6.64	2735.1	923.298
6.66	2839.65	1129.26
6.68	2282	1187.95
6.7	1605.02	1214.89
6.72	1104.66	1385.89
6.74	795.131	1524.38
6.76	620.798	1740.39
6.78	528.834	1902.46
6.8	486.767	2015.97
6.82	473.342	2150.32
6.84	482.736	2519.34
6.86	512.901	2853.22
6.88	565.306	3160.33
6.9	644.752	3433.97
6.92	760.734	3715.99
6.94	931.479	4192.39
6.96	1193.61	4855.39
6.98	1620.16	5521.62
7	2341.12	5978.56
7.02	3541.89	6543.52
7.04	5386.41	7322.3
7.06	7693.83	8031.32
7.08	9189.79	8713.42
7.1	8324.14	8998.68
7.12	6091.99	8861.65
7.14	4107.44	8685.81
7.16	2791.6	8267.41
7.18	2041.54	7657.11
7.2	1690.95	7101.57
7.22	1633.47	6534.18
7.24	1828.8	5871.46
7.26	2237.19	5417.06
7.28	2644.13	5099.79
7.3	2588.68	4787.69
7.32	2039.14	4506.55
7.34	1438.9	4201.67
7.36	996.894	4018.01
7.38	711.937	3857.25
7.4	535.514	3736.59
7.42	423.9	3476.3
7.44	348.785	3267.91
7.46	294.811	3098.3
7.48	254.006	3101.15
7.5	222.154	2917.96
7.52	196.712	2744.45
7.54	176.024	2661.15
7.56	158.959	2445.89
7.58	144.714	2168.68
7.6	132.712	2008.05
7.62	122.522	2049.1
7.64	113.823	2065.43
7.66	106.369	1797.46
7.68	99.9731	1891.28
7.7	94.4883	1738.37
7.72	89.803	1723.17
7.74	85.8313	1493.34
7.76	82.5095	1560.54
7.78	79.7925	1474.8
7.8	77.6523	1527.47
7.82	76.0768	1660.98
7.84	75.0707	1568.39
7.86	74.6563	1759.44
7.88	74.8767	2032.32
7.9	75.8002	2289.55
7.92	77.5025	2165.69
7.94	80.177	2110.49
7.96	84.0004	1836.47
7.98	89.258	1371.54
8	96.3568	1215.89
8.02	105.886	886.149
8.04	118.72	621.193
8.06	136.2	564.692
8.08	160.529	442.652
8.1	195.68	481.721
8.12	249.48	435.696
8.14	334.734	368.788
8.16	483.606	360.36
8.18	730.738	412.466
8.2	1106.16	252.62
8.22	1560.66	283.157
8.24	1818.24	302.049
8.26	1601.11	263.081
8.28	1149.57	279.519
8.3	760.202	158.038
8.32	499.831	185.305
8.34	341.61	258.922
8.36	247.713	177.063
8.38	189.983	184.431
8.4	152.008	145.281
8.42	127.62	81.5979
8.44	108.161	97.497
8.46	93.4866	81.2151
8.48	82.1997	-37.0947
8.5	73.3951	8.8409
8.52	66.4679	93.1303
8.54	61.0096	79.3069
8.56	48.1635	25.9616
8.58	45.1646	-67.6114
8.6	43.1199	-1.64697
8.62	42.0747	50.3837
8.64	42.2633	27.3159
8.66	44.2639	-35.8456
8.68	49.1927	-31.504
8.7	58.7324	27.0969
8.72	74.4895	33.4037
8.74	95.371	2.77503
8.76	110.644	-49.4606
8.78	102.47	-34.4282
8.8	82.1262	-69.3217
8.82	63.7228	-81.2847
8.84	52.621	-47.384
8.86	48.7323	-70.7294
8.88	51.1332	-11.5079
8.9	58.46	80.0175
8.92	66.1361	31.3967
8.94	65.1401	44.6033
8.96	54.8612	-15.7425
8.98	43.7336	15.4161
9	35.6959	40.8646
9.02	30.7106	24.9725
9.04	27.8521	198.607
9.06	26.2912	254.781
9.08	25.4948	265.349
9.1	25.1769	319.491
9.12	25.1955	519.219
9.14	25.4817	555.28
9.16	26.1232	573.205
9.18	26.8485	576.177
9.2	27.7778	320.434
9.22	28.9144	186.232
9.24	30.2693	141.571
9.26	31.861	35.8336
9.28	33.7156	-27.9671
9.3	35.8676	-2.34038
9.32	38.3616	29.8734
9.34	41.2547	67.1009
9.36	44.6196	-12.5363
9.38	48.5496	64.961
9.4	53.1651	116.184
9.42	58.6234	60.8711
9.44	65.1326	247.564
9.46	72.9725	183.631
9.48	82.5263	264.784
9.5	94.3299	386.147
9.52	109.152	459.667
9.54	128.138	643.507
9.56	153.073	703.021
9.58	187.037	875.249
9.6	235.852	948.501
9.62	310.916	1075.98
9.64	432.779	1104.83
9.66	631.978	1189.95
9.68	939.394	1383.07
9.7	1341	1217.14
9.72	1666.17	1208.35
9.74	1633.29	1252.32
9.76	1351.17	1334.74
9.78	1131.18	1335.33
9.8	1107.12	1440.37
9.82	1314.86	1468.92
9.84	1747.65	1486.01
9.86	2256.14	1398.6
9.88	2400.32	1350.44
9.9	1968.32	1124.43
9.92	1371.87	1142.8
9.94	906.429	1027.21
9.96	604.492	809.014
9.98	421.613	773.963
10	311.227	665.307
10.02	241.25	544.661
10.04	193.775	546.452
10.06	159.749	387.329
10.08	134.543	317.78
10.1	115.613	354.869
10.12	101.445	338.428
10.14	90.9492	290.565
10.16	82.7085	256.68
10.18	74.5777	239.023
10.2	65.9866	244.227
10.22	58.2508	222.212
10.24	51.8804	127.192
10.26	46.9031	153.766
10.28	42.9503	219.638
10.3	39.7587	135.39
10.32	37.1132	119.644
10.34	35.4123	99.5353
10.36	33.67	105.4
10.38	32.3889	137.777
10.4	31.5923	94.1645
10.42	31.3009	56.319
10.44	31.7274	2.98602
10.46	33.0998	-14.2208
10.48	35.978	33.687
10.5	41.4861	-20.31
10.52	51.602	13.5422
10.54	69.0714	-13.4308
10.56	96.0937	41.9389
10.58	128.979	33.0885
10.6	147.289	-28.2247
10.62	130.61	-22.3446
10.64	96.6369	-37.3657
10.66	67.4364	35.3458
10.68	47.8049	-20.6356
10.7	35.7517	-6.45239
10.72	29.0124	21.5645
10.74	24.461	-66.0711
10.76	21.4027	0.59246
10.78	19.2178	23.9656
10.8	17.594	-38.6588
10.82	16.3611	42.8009
10.84	15.4198	40.46
10.86	14.7071	103.114
10.88	14.1911	12.7179
10.9	13.8644	10.2868
10.92	13.7494	98.1299
10.94	13.9004	-9.23876
10.96	14.3911	37.5143
10.98	15.2475	-31.17
11	16.2278	3.2207
11.02	16.7216	-0.69332
11.04	16.781	-9.70109
11.06	17.3228	55.4792
11.08	19.0435	-119.001
11.1	22.2996	84.182
11.12	26.8177	54.4277
11.14	30.3796	-46.4038
11.16	29.7211	-58.2183
11.18	26.1487	119.492
11.2	21.671	226.334
11.22	20.168	170.872
11.24	20.2198	138.756
11.26	21.6944	66.4807
11.28	24.763	123.432
11.3	30.1811	134.392
11.32	39.5429	96.4796
11.34	53.0589	-69.7595
11.36	77.5262	53.7891
11.38	108.98	-44.5217
11.4	131.734	124.014
11.42	123.338	82.4996
11.44	94.2385	137.422
11.46	67.2626	160.243
11.48	49.2535	162.847
11.5	38.9551	180.324
11.52	33.8226	121.459
11.54	31.8798	109.429
11.56	32.0141	114.523
11.58	33.7775	122.449
11.6	37.1451	2.14098
11.62	42.4139	-4.08787
11.64	50.2807	74.5968
11.66	62.1776	87.9351
11.68	81.0781	37.9475
11.7	112.636	31.5315
11.72	165.979	-58.0442
11.74	251.972	-46.6598
11.76	373.734	27.4718
11.78	494.18	50.9252
11.8	512.928	-4.95744
11.82	409.171	-21.1029
11.84	282.904	-29.3546
11.86	189.306	17.5341
11.88	130.453	58.8975
11.9	96.375	-2.95132
11.92	77.2853	26.1835
11.94	66.8157	82.2433
11.96	61.656	15.1211
11.98	60.394	-7.98436
12	62.7033	27.2044
12.02	69.1155	53.5874
12.04	81.3671	46.8515
12.06	103.212	30.9513
12.08	142.196	18.0204
12.1	208.694	-6.31791
12.12	312.803	-27.2472
12.14	446.737	8.35263
12.16	541.85	21.6146
12.18	501.382	10.7172
12.2	370.268	21.8504
12.22	247.583	41.023
12.24	163.125	120.601
12.26	111.293	140.393
12.28	80.5664	7.5875
12.3	61.6943	-39.9496
12.32	49.2663	53.4717
12.34	40.6304	24.2539
12.36	34.4248	-4.47312
12.38	29.8797	-30.44
12.4	26.529	51.0553
12.42	24.0831	37.4248
12.44	22.482	-35.7305
12.46	21.4134	4.78489
12.48	20.9786	49.1727
12.5	21.2641	-18.7157
12.52	22.5396	39.3194
12.54	25.3906	-11.099
12.56	30.9198	-70.4388
12.58	40.763	-55.425
12.6	56.485	68.485
12.62	76.9801	64.3362
12.64	91.7918	13.1257
12.66	85.6675	-53.5668
12.68	65.3843	1.89497
12.7	46.4369	100.726
12.72	33.5282	-30.2141
12.74	26.0233	-27.1761
12.76	21.9208	100.128
12.78	20.1858	-26.8771
12.8	20.3154	-55.1156
12.82	22.3269	82.5323
12.84	26.3008	-65.5809
12.86	31.2246	35.7275
12.88	33.1782	-0.81987
12.9	29.7738	42.8689
12.92	24.4284	8.30515
12.94	20.2976	17.8123
12.96	17.8889	0.31197
12.98	16.8467	4.84349
13	16.765	73.4637
13.02	17.3882	-12.8838
13.04	18.6469	111.757
13.06	20.56	12.1185
13.08	23.345	-88.4261
13.1	27.4277	34.5385
13.12	33.6266	9.4909
13.14	43.5918	32.7275
13.16	58.7312	-32.0005
13.18	80.9996	50.7846
13.2	108.734	-8.00501
13.22	131.624	11.1597
13.24	144.19	-36.8522
13.26	164.665	28.9481
13.28	210.689	94.8203
13.3	283.436	80.9015
13.32	345.408	53.9565
13.34	330.27	145.99
13.36	250.839	190.47
13.38	171.586	175.613
13.4	116.327	65.9872
13.42	83.0778	79.8644
13.44	65.1694	58.8168
13.46	57.5131	54.8687
13.48	57.7726	99.2932
13.5	65.5056	-4.26562
13.52	79.6903	3.67031
13.54	92.9694	62.2473
13.56	90.8648	47.8692
13.58	74.4869	-3.52767
13.6	58.4374	0.62591
13.62	48.8963	61.0906
13.64	45.0132	81.7519
13.66	43.1342	67.4721
13.68	38.554	136.968
13.7	32.8424	177.642
13.72	28.8692	180.948
13.74	27.6008	200.477
13.76	28.8201	133.138
13.78	33.3228	129.007
13.8	42.5954	156.06
13.82	58.8482	153.13
13.84	83.5425	77.3991
13.86	111.844	-8.02841
13.88	123.952	64.641
13.9	106.303	17.9209
13.92	77.7218	1.70495
13.94	54.8371	-49.6707
13.96	40.2826	34.4479
13.98	32.1187	9.93688
14	28.0987	-5.59991
14.02	26.7165	72.9092
14.04	27.3354	94.539
14.06	29.9639	11.7795
14.08	35.3053	104.31
14.1	45.1999	61.0115
14.12	62.6047	69.1433
14.14	91.3616	97.5798
14.16	132.573	12.2533
14.18	173.975	-8.57674
14.2	181.332	74.8527
14.22	146.164	157.257
14.24	102.585	-29.496
14.26	69.9644	125.81
14.28	49.478	72.9419
14.3	37.6213	62.1667
14.32	31.009	130.651
14.34	27.4051	88.8419
14.36	25.698	160.032
14.38	25.3842	122.689
14.4	26.3804	60.6195
14.42	28.9057	37.6334
14.44	33.4673	54.3443
14.46	40.8152	99.4437
14.48	51.652	180.659
14.5	65.6369	89.1189
14.52	82.2705	69.8868
14.54	107.204	136.702
14.56	149.885	122.218
14.58	212.584	175.324
14.6	272.788	112.108
14.62	276.079	107.264
14.64	217.571	4.90548
14.66	151.163	72.0323
14.68	103.196	42.4228
14.7	74.5556	-42.9524
14.72	60.2878	-5.23297
14.74	56.4528	-40.9385
14.76	61.1222	42.2595
14.78	72.7368	19.4137
14.8	84.468	-44.6214
14.82	83.1888	-48.3618
14.84	67.0196	-73.8996
14.86	49.0917	-13.0443
14.88	35.9405	23.6467
14.9	27.6918	63.408
14.92	22.8251	71.8782
14.94	20.0873	-56.453
14.96	18.6524	-63.3309
14.98	18.1039	-42.1146
15	18.2822	-63.2024
15.02	19.1817	-7.23049
15.04	20.8557	7.97772
15.06	23.7339	20.0195
15.08	28.3771	15.918
15.1	36.0525	-43.6605
15.12	49.159	-24.9618
15.14	71.4683	-1.91813
15.16	107.048	-2.12191
15.18	155.643	-17.1007
15.2	198.304	8.13396
15.22	196.079	15.3186
15.24	151.67	22.1524
15.26	104.113	-22.4233
15.28	70.1058	-31.4908
15.3	49.1966	36.4144
15.32	37.311	67.0679
15.34	30.7999	22.4856
15.36	27.7796	25.8146
15.38	27.3504	37.5638
15.4	29.7374	4.4659
15.42	36.0469	4.36218
15.44	47.9748	4.13191
15.46	66.626	3.60754
15.48	88.2233	-28.2633
15.5	97.7016	35.8343
15.52	84.3082	-26.8025
15.54	61.7878	-5.27668
15.56	43.5491	-3.95409
15.58	32.1906	74.7209
15.6	26.5875	9.62875
15.62	25.6271	-1.96187
15.64	28.148	47.7324
15.66	33.2529	21.5719
15.68	36.9776	18.8282
15.7	34.237	35.3706
15.72	26.8019	63.0944
15.74	19.8934	108.273
15.76	15.1449	-13.6028
15.78	12.2768	35.1143
15.8	10.6996	77.071
15.82	9.96304	23.8937
15.84	9.84525	183.888
15.86	10.3442	46.6489
15.88	11.681	74.9066
15.9	14.3179	-18.4543
15.92	18.8865	49.1572
15.94	25.7769	78.8999
15.96	33.603	-19.1762
15.98	37.106	44.443
16	33.5144	-6.65454
16.02	28.2893	10.2268
16.04	25.5131	22.0723
16.06	24.5672	-94.5989
16.08	22.5353	-1.44958
16.1	18.8302	-28.0351
16.12	16.0796	26.4804
16.14	15.0436	-81.5309
16.16	15.9762	27.7806
16.18	19.2273	17.7341
16.2	25.2523	17.1862
16.22	33.8913	-49.5836
16.24	41.8877	-90.6514
16.26	43.9453	-23.53
16.28	42.6246	27.542
16.3	44.6857	41.4525
16.32	51.4453	35.2177
16.34	56.0855	90.791
16.36	49.8445	32.8246
16.38	37.2134	32.4581
16.4	26.2253	29.7112
16.42	18.991	20.6805
16.44	14.9419	20.8547
16.46	13.2395	-58.4961
16.48	13.1744	7.70109
16.5	14.2068	50.3073
16.52	15.0461	41.6635
16.54	14.0196	36.5018
16.56	11.7266	-47.5446
16.58	9.7091	3.17663
16.6	8.4386	52.0203
16.62	7.83822	18.2673
16.64	7.7931	-7.84741
16.66	8.16769	-29.9267
16.68	8.96592	-37.2061
16.7	10.5286	16.7428
16.72	13.402	16.2291
16.74	18.0485	3.22963
16.76	24.6549	-27.261
16.78	31.4163	9.92738
16.8	33.3615	21.4663
16.82	29.1871	30.9986
16.84	23.9101	-19.0723
16.86	20.6299	-3.07977
16.88	19.5865	67.0192
16.9	20.2579	-7.64502
16.92	22.61	-57.5752
16.94	27.3686	29.0188
16.96	35.9876	29.8073
16.98	51.2346	120.3
17	76.9765	44.4205
17.02	116.223	-7.23077
17.04	163.593	-28.4966
17.06	190.048	23.6007
17.08	167.121	64.3005
17.1	119.926	61.0887
17.12	79.4818	58.1711
17.14	52.4524	13.9242
17.16	35.8819	98.6699
17.18	25.9525	35.6902
17.2	19.8216	64.123
17.22	15.8093	73.5137
17.24	13.0317	53.2844
17.26	11.0324	-13.1839
17.28	9.55869	-6.18137
17.3	8.459	5.80105
17.32	7.6376	-26.2809
17.34	7.04395	53.3374
17.36	6.61698	2.58104
17.38	6.3448	136.129
17.4	6.21829	69.5654
17.42	6.24233	57.6624
17.44	6.41488	72.3838
17.46	6.84193	15.888
17.48	7.61741	33.3903
17.5	8.9428	-20.1338
17.52	11.1217	-5.18642
17.54	14.488	-0.70901
17.56	19.0225	31.7502
17.58	23.5456	30.4105
17.6	26.9769	-35.9952
17.62	31.4278	107.139
17.64	38.4835	48.609
17.66	44.1842	10.9141
17.68	41.5218	28.9133
17.7	32.9163	49.8287
17.72	25.305	-12.3107
17.74	21.2068	12.0625
17.76	20.726	32.9906
17.78	23.7376	89.0907
17.8	30.0536	-33.2426
17.82	37.9814	49.5266
17.84	42.8974	-62.1252
17.86	43.5412	108.251
17.88	45.425	-11.8125
17.9	49.8113	-63.1198
17.92	49.848	77.1898
17.94	41.4564	144.043
17.96	31.2347	152.388
17.98	24.2155	-14.8404
18	21.2673	-17.5917
18.02	22.2446	22.7434
18.04	26.8838	-6.79165
18.06	33.9035	40.3608
18.08	38.3266	44.98
18.1	34.3366	31.448
18.12	25.692	38.7715
18.14	18.1201	21.4242
18.16	13.0326	33.1895
18.18	9.98052	60.4583
18.2	8.27266	51.2596
18.22	7.40301	-11.4342
18.24	7.11264	68.5396
18.26	7.32347	-6.26337
18.28	8.14593	-60.2527
18.3	9.66986	13.5657
18.32	11.9663	74.252
18.34	15.0835	85.2631
18.36	19.7583	47.5588
18.38	26.7436	92.648
18.4	33.9554	64.2531
18.42	34.993	-59.6093
18.44	28.1542	-41.546
18.46	19.7412	66.0831
18.48	13.4066	76.0848
18.5	9.36659	64.5482
18.52	6.97393	33.6253
18.54	5.57843	83.3129
18.56	4.70029	70.9209
18.58	4.15818	39.709
18.6	3.79485	63.8162
18.62	3.57521	4.10149
18.64	3.47696	-26.2453
18.66	3.49684	6.02131
18.68	3.6574	-10.8063
18.7	4.02271	35.912
18.72	4.7243	-23.6394
18.74	5.97434	-29.7037
18.76	8.04564	17.6163
18.78	10.8993	-49.6443
18.8	13.5548	7.70714
18.82	13.7046	-55.6938
18.84	11.2899	38.2855
18.86	8.63447	83.3832
18.88	6.82531	39.696
18.9	5.8929	32.6798
18.92	5.65744	2.04129
18.94	6.02588	28.0417
18.96	7.09756	33.6217
18.98	9.18988	27.3006
19	12.7499	119.33
19.02	17.9642	14.0099
19.04	23.4153	-20.2213
19.06	24.8117	1.41389
19.08	20.5595	13.1755
19.1	14.9127	4.47491
19.12	10.6127	-25.4222
19.14	7.86979	54.0729
19.16	6.31214	-120.795
19.18	5.46298	-86.9411
19.2	5.02505	66.1113
19.22	4.83794	114.135
19.24	4.82845	-115.898
19.26	4.97157	30.272
19.28	5.27254	-89.8786
19.3	5.73483	-20.2799
19.32	6.45672	-93.0318
19.34	7.45095	-96.8458
19.36	8.67093	58.6121
19.38	9.98063	8.03013
19.4	11.7569	61.398
19.42	14.7274	-18.5512
19.44	19.9293	31.2608
19.46	28.7045	37.3348
19.48	42.2251	-43.2442
19.5	59.1846	17.4629
19.52	70.3796	-32.9248
19.54	64.5417	-20.8677
19.56	48.7952	113.607
19.58	34.9464	22.9027
19.6	26.0683	16.6442
19.62	21.458	14.3648
19.64	19.9926	36.8905
19.66	21.1024	-52.5612
19.68	24.9414	20.3668
19.7	32.097	33.0287
19.72	42.5891	26.3843
19.74	53.0072	11.2042
19.76	55.4212	50.6973
19.78	49.4425	-3.40873
19.8	43.2629	-55.214
19.82	40.4624	46.4238
19.84	40.6134	32.327
19.86	44.4382	-12.0291
19.88	54.511	1.35016
19.9	74.5901	7.15337
19.92	109.53	17.6503
19.94	162.573	-8.95084
19.96	223.966	-37.3801
19.98	252.705	2.53329
20	220.023

## Sheet: Fig. S5a
	PAA	Fe-TCPP	Supernatant
Wavelength (nm)	Abs (arb. units)	Abs (arb. units)	Abs (arb. units)
380	-0.001	0.273	0.001
381	-0.001	0.282	0.002
382	-0.001	0.293	0.001
383	-0.001	0.303	0.001
384	-0.001	0.315	0.001
385	-0.001	0.327	0.001
386	-0.001	0.339	0.001
387	-0.001	0.353	0.002
388	-0.001	0.367	0.001
389	-0.001	0.381	0.001
390	-0.001	0.395	0.001
391	-0.001	0.411	0.001
392	-0.001	0.427	0.002
393	-0.001	0.442	0.001
394	-0.001	0.457	0.001
395	-0.001	0.475	0.002
396	-0.001	0.49	0.001
397	-0.001	0.506	0.001
398	-0.001	0.521	0.001
399	-0.001	0.538	0.001
400	-0.001	0.553	0.001
401	-0.001	0.568	0.001
402	-0.001	0.582	0.001
403	-0.001	0.593	0.001
404	0	0.604	0.002
405	-0.001	0.612	0.001
406	-0.001	0.62	0.001
407	0	0.625	0.002
408	-0.001	0.627	0.001
409	-0.001	0.627	0.001
410	-0.001	0.625	0.001
411	-0.001	0.62	0.001
412	-0.001	0.614	0.001
413	-0.001	0.605	0.001
414	-0.001	0.594	0.001
415	-0.001	0.581	0.001
416	-0.001	0.568	0.001
417	-0.001	0.552	0.001
418	-0.001	0.535	0.001
419	-0.001	0.517	0.001
420	-0.001	0.498	0.001
421	-0.001	0.478	0.001
422	-0.001	0.458	0.001
423	-0.001	0.438	0.001
424	-0.001	0.417	0.001
425	-0.001	0.397	0.001
426	-0.001	0.377	0.001
427	-0.001	0.359	0.001
428	-0.001	0.341	0.001
429	-0.001	0.325	0.001
430	-0.001	0.308	0.001
431	-0.001	0.293	0.001
432	-0.001	0.279	0.001
433	-0.001	0.266	0.001
434	-0.001	0.254	0.001
435	-0.001	0.242	0.001
436	-0.001	0.231	0.001
437	-0.001	0.221	0.001
438	-0.001	0.212	0.001
439	-0.001	0.203	0
440	-0.001	0.195	0.001
441	-0.001	0.187	0
442	-0.001	0.18	0.001
443	-0.001	0.173	0.001
444	-0.001	0.167	0
445	-0.001	0.161	0.001
446	-0.001	0.156	0.001
447	-0.001	0.15	0.001
448	-0.001	0.145	0.001
449	-0.001	0.14	0
450	-0.001	0.135	0.001
451	-0.001	0.131	0.001
452	-0.001	0.127	0.001
453	-0.001	0.123	0
454	-0.001	0.119	0.001
455	-0.001	0.116	0.001
456	-0.001	0.112	0
457	-0.001	0.109	0.001
458	-0.001	0.106	0
459	-0.001	0.103	0.001
460	-0.001	0.1	0
461	-0.001	0.097	0
462	-0.001	0.094	0
463	-0.001	0.091	0.001
464	-0.001	0.089	0
465	-0.001	0.087	0.001
466	-0.001	0.085	0.001
467	-0.001	0.082	0.001
468	-0.001	0.08	0
469	-0.001	0.078	0
470	-0.001	0.076	0.001
471	-0.001	0.073	0
472	-0.001	0.072	0.001
473	-0.001	0.07	0.001
474	-0.001	0.068	0.001
475	-0.001	0.066	0
476	-0.001	0.065	0.001
477	-0.001	0.063	0.001
478	-0.001	0.062	0
479	-0.001	0.061	0
480	-0.001	0.059	0.001
481	-0.001	0.058	0
482	-0.001	0.057	0
483	-0.001	0.056	0
484	0	0.055	0.001
485	-0.001	0.054	0.001
486	-0.001	0.052	0
487	-0.001	0.052	0
488	-0.001	0.051	0
489	-0.001	0.05	0
490	-0.001	0.049	0.001
491	-0.001	0.048	0.001
492	-0.001	0.047	0
493	-0.001	0.047	0
494	-0.001	0.046	0
495	-0.001	0.045	0
496	-0.001	0.044	0
497	-0.001	0.044	0.001
498	-0.001	0.043	0
499	-0.001	0.043	0
500	-0.001	0.042	0
501	-0.001	0.041	0.001
502	-0.001	0.041	0
503	-0.001	0.04	0
504	-0.001	0.04	0
505	-0.001	0.039	0
506	-0.001	0.039	0
507	-0.001	0.038	0
508	-0.001	0.038	0
509	-0.001	0.038	0
510	-0.001	0.037	0.001
511	-0.001	0.037	0
512	-0.001	0.036	0
513	-0.001	0.036	0
514	-0.001	0.035	0
515	-0.001	0.035	0
516	-0.001	0.035	0.001
517	-0.001	0.034	0
518	-0.001	0.034	0
519	-0.001	0.034	0
520	-0.001	0.034	0
521	-0.001	0.033	0
522	-0.001	0.033	0
523	-0.001	0.033	0
524	-0.001	0.033	0
525	-0.001	0.033	0
526	-0.001	0.033	0
527	-0.001	0.033	0
528	-0.001	0.033	0
529	-0.001	0.032	0
530	-0.001	0.032	0
531	-0.001	0.032	0
532	-0.001	0.031	0
533	-0.001	0.031	0
534	-0.001	0.031	0
535	-0.001	0.031	0
536	-0.001	0.031	0
537	-0.001	0.03	0
538	-0.001	0.03	0
539	-0.001	0.03	0
540	-0.001	0.03	0
541	-0.001	0.03	0
542	-0.001	0.029	0
543	-0.001	0.03	0
544	-0.001	0.029	0
545	-0.001	0.029	0
546	-0.001	0.029	0
547	-0.001	0.03	0
548	-0.001	0.03	0
549	-0.001	0.03	0
550	0	0.031	0
551	-0.001	0.031	0
552	-0.001	0.031	0
553	0	0.032	0
554	-0.001	0.032	0
555	0	0.033	0
556	0	0.034	0
557	-0.001	0.034	0
558	0	0.035	0
559	-0.001	0.035	0
560	-0.001	0.036	0
561	-0.001	0.036	0
562	-0.001	0.037	0
563	-0.001	0.037	0
564	-0.001	0.038	0
565	-0.001	0.038	0
566	-0.001	0.039	0
567	-0.001	0.038	0
568	-0.001	0.038	0
569	-0.001	0.038	0
570	-0.001	0.038	0
571	-0.001	0.038	0
572	-0.001	0.037	0
573	-0.001	0.037	0
574	-0.001	0.036	0
575	0	0.035	0
576	-0.001	0.034	0
577	-0.001	0.034	0
578	-0.001	0.032	0
579	-0.001	0.031	0
580	-0.001	0.03	0
581	-0.001	0.029	0
582	-0.001	0.028	0
583	0	0.027	0
584	-0.001	0.027	0
585	0	0.026	0
586	-0.001	0.025	0
587	-0.001	0.024	0
588	-0.001	0.023	0
589	-0.001	0.023	0
590	-0.001	0.023	0
591	0	0.022	0
592	-0.001	0.022	0
593	-0.001	0.021	0
594	-0.001	0.021	0
595	-0.001	0.021	0
596	-0.001	0.021	0
597	-0.001	0.021	0
598	-0.001	0.022	0
599	-0.001	0.022	0
600	-0.001	0.022	0
601	0	0.022	0
602	-0.001	0.023	-0.001
603	-0.001	0.023	0
604	-0.001	0.024	0
605	-0.001	0.024	0
606	-0.001	0.025	0
607	-0.001	0.025	0
608	-0.001	0.025	0
609	-0.001	0.025	0
610	-0.001	0.025	0
611	-0.001	0.025	0
612	-0.001	0.025	0
613	-0.001	0.025	0
614	-0.001	0.025	0
615	-0.001	0.025	0
616	-0.001	0.024	0
617	-0.001	0.024	0
618	-0.001	0.023	0
619	-0.001	0.023	0
620	0	0.022	0
621	-0.001	0.021	0
622	-0.001	0.021	0
623	-0.001	0.02	0
624	-0.001	0.019	0
625	-0.001	0.019	0
626	-0.001	0.018	0
627	-0.001	0.018	0
628	-0.001	0.017	0
629	-0.001	0.016	0
630	-0.001	0.016	-0.001
631	0	0.016	0
632	-0.001	0.015	0
633	-0.001	0.015	0
634	-0.001	0.014	0
635	-0.001	0.014	0
636	-0.001	0.014	0
637	-0.001	0.013	0
638	-0.001	0.014	0
639	-0.001	0.013	0
640	-0.001	0.013	0
641	-0.001	0.013	0
642	-0.001	0.012	0
643	-0.001	0.012	0
644	-0.001	0.012	0
645	-0.001	0.012	0
646	-0.001	0.012	0
647	-0.001	0.011	0
648	-0.001	0.012	0
649	-0.001	0.011	0
650	-0.001	0.011	0
651	-0.001	0.012	0
652	-0.001	0.011	0
653	-0.001	0.011	0
654	-0.001	0.011	-0.001
655	-0.001	0.011	0
656	-0.001	0.011	-0.001
657	0	0.011	0
658	-0.001	0.011	0
659	0	0.011	0
660	-0.001	0.01	-0.001
661	0	0.011	0
662	-0.001	0.01	0
663	0	0.01	0
664	0	0.01	0
665	0	0.01	0
666	0	0.01	0
667	0	0.009	0
668	0	0.01	0
669	0	0.009	0
670	-0.001	0.009	0
671	0	0.009	0
672	-0.001	0.009	-0.001
673	0	0.009	0
674	-0.001	0.009	0
675	-0.001	0.009	0
676	0	0.008	0
677	-0.001	0.008	0
678	-0.001	0.008	0
679	0	0.008	0
680	-0.001	0.008	-0.001
681	-0.001	0.008	0
682	-0.001	0.007	-0.001
683	-0.001	0.008	0
684	-0.001	0.007	0
685	-0.001	0.007	-0.001
686	0	0.007	0
687	0	0.007	0
688	-0.001	0.007	0
689	-0.001	0.007	-0.001
690	0	0.007	0
691	0	0.007	0
692	-0.001	0.006	-0.001
693	0	0.006	0
694	-0.001	0.006	0
695	-0.001	0.006	0
696	0	0.006	0
697	0	0.006	0
698	0	0.006	0
699	0	0.005	-0.001
700	-0.001	0.006	0

## Sheet: Fig. S5b
	PAA	TCPP	Supernatant
Wavelength (nm)	Abs (arb. units)	Abs (arb. units)	Abs (arb. units)
380	0.002	0.177	0.001
381	0.002	0.183	0.001
382	0.002	0.188	0.001
383	0.002	0.196	0.001
384	0.002	0.205	0.001
385	0.002	0.216	0.001
386	0.002	0.228	0.001
387	0.002	0.244	0.001
388	0.002	0.26	0.002
389	0.002	0.279	0.001
390	0.002	0.3	0.001
391	0.002	0.323	0.002
392	0.002	0.345	0.002
393	0.002	0.369	0.002
394	0.002	0.392	0.002
395	0.003	0.417	0.002
396	0.003	0.442	0.002
397	0.002	0.468	0.002
398	0.002	0.498	0.002
399	0.002	0.534	0.002
400	0.002	0.578	0.002
401	0.003	0.631	0.003
402	0.002	0.694	0.002
403	0.003	0.766	0.003
404	0.002	0.851	0.003
405	0.002	0.947	0.004
406	0.003	1.05	0.004
407	0.002	1.163	0.004
408	0.003	1.283	0.005
409	0.002	1.398	0.005
410	0.003	1.518	0.007
411	0.002	1.62	0.007
412	0.002	1.708	0.008
413	0.002	1.762	0.009
414	0.002	1.775	0.009
415	0.002	1.737	0.01
416	0.002	1.652	0.009
417	0.002	1.535	0.008
418	0.002	1.393	0.008
419	0.002	1.233	0.007
420	0.002	1.072	0.006
421	0.002	0.923	0.005
422	0.002	0.784	0.004
423	0.002	0.663	0.004
424	0.002	0.556	0.003
425	0.002	0.467	0.003
426	0.002	0.395	0.002
427	0.002	0.335	0.002
428	0.002	0.286	0.001
429	0.002	0.246	0.001
430	0.002	0.213	0.001
431	0.002	0.185	0.001
432	0.002	0.163	0.001
433	0.002	0.145	0.001
434	0.002	0.13	0
435	0.002	0.119	0.001
436	0.002	0.108	0
437	0.002	0.1	0
438	0.002	0.093	0
439	0.002	0.086	0
440	0.002	0.08	0
441	0.002	0.075	0
442	0.002	0.07	0
443	0.002	0.066	0.001
444	0.001	0.061	0
445	0.002	0.057	0
446	0.002	0.054	0.001
447	0.002	0.051	0
448	0.002	0.047	0
449	0.002	0.044	0
450	0.002	0.041	0.001
451	0.002	0.038	0
452	0.002	0.036	0
453	0.002	0.034	0
454	0.002	0.032	0
455	0.002	0.03	0
456	0.002	0.028	0
457	0.002	0.027	0
458	0.002	0.026	0.001
459	0.002	0.025	0
460	0.002	0.024	0.001
461	0.002	0.023	0
462	0.001	0.022	0
463	0.002	0.022	0.001
464	0.002	0.021	0.001
465	0.002	0.02	0
466	0.002	0.02	0.001
467	0.002	0.019	0
468	0.002	0.019	0
469	0.002	0.019	0
470	0.001	0.018	0
471	0.002	0.018	0
472	0.002	0.018	0
473	0.002	0.018	0
474	0.002	0.018	0
475	0.001	0.017	0
476	0.001	0.018	0
477	0.001	0.018	0
478	0.002	0.018	0
479	0.002	0.019	0
480	0.001	0.019	0
481	0.002	0.019	0
482	0.002	0.019	0
483	0.002	0.019	0
484	0.002	0.02	0.001
485	0.001	0.02	0
486	0.002	0.02	0
487	0.002	0.02	0
488	0.002	0.02	0
489	0.002	0.021	0
490	0.002	0.021	0
491	0.002	0.022	0
492	0.002	0.022	0
493	0.002	0.022	0.001
494	0.002	0.022	0
495	0.001	0.022	0
496	0.001	0.023	0
497	0.002	0.024	0.001
498	0.002	0.024	0.001
499	0.002	0.025	0.001
500	0.002	0.026	0
501	0.002	0.027	0
502	0.002	0.028	0
503	0.002	0.029	0.001
504	0.002	0.03	0
505	0.002	0.032	0
506	0.002	0.034	0
507	0.002	0.036	0
508	0.002	0.039	0
509	0.001	0.041	0
510	0.002	0.044	0.001
511	0.002	0.046	0
512	0.002	0.049	0.001
513	0.001	0.051	0
514	0.002	0.054	0.001
515	0.002	0.056	0.001
516	0.001	0.057	0
517	0.002	0.059	0.001
518	0.002	0.06	0
519	0.001	0.06	0
520	0.001	0.06	0
521	0.002	0.06	0
522	0.002	0.06	0
523	0.001	0.058	0
524	0.001	0.057	0
525	0.002	0.056	0
526	0.002	0.055	0.001
527	0.002	0.053	0
528	0.001	0.051	0
529	0.002	0.05	0.001
530	0.002	0.048	0
531	0.001	0.046	0
532	0.002	0.045	0
533	0.001	0.043	0
534	0.001	0.042	0
535	0.002	0.04	0
536	0.002	0.039	0
537	0.001	0.037	0
538	0.001	0.036	0
539	0.002	0.035	0
540	0.002	0.034	0
541	0.001	0.033	0
542	0.001	0.033	0
543	0.002	0.033	0
544	0.001	0.032	0
545	0.002	0.033	0
546	0.002	0.033	0
547	0.002	0.033	0
548	0.002	0.034	0
549	0.001	0.034	0
550	0.002	0.036	0
551	0.001	0.036	0
552	0.002	0.038	0
553	0.002	0.039	0
554	0.001	0.039	0
555	0.001	0.04	0
556	0.001	0.041	0
557	0.002	0.041	0
558	0.002	0.041	0
559	0.001	0.041	0
560	0.002	0.042	0
561	0.002	0.042	0
562	0.002	0.042	0
563	0.002	0.042	0
564	0.001	0.042	0
565	0.002	0.042	0
566	0.002	0.041	0
567	0.002	0.041	0
568	0.001	0.04	0
569	0.002	0.04	0
570	0.002	0.04	0
571	0.002	0.039	0
572	0.002	0.038	0
573	0.001	0.037	0
574	0.002	0.037	0.001
575	0.002	0.036	0
576	0.001	0.036	0
577	0.002	0.035	0
578	0.002	0.035	0
579	0.002	0.035	0
580	0.001	0.033	0
581	0.001	0.033	0
582	0.001	0.033	0
583	0.002	0.032	0
584	0.001	0.031	0
585	0.002	0.03	0
586	0.002	0.03	0
587	0.001	0.028	0
588	0.002	0.028	0
589	0.002	0.027	0
590	0.001	0.026	-0.001
591	0.002	0.026	0
592	0.002	0.025	0
593	0.001	0.024	0
594	0.002	0.024	0
595	0.001	0.023	0
596	0.002	0.022	0
597	0.001	0.022	0
598	0.001	0.021	0
599	0.001	0.021	0
600	0.001	0.02	0
601	0.001	0.019	0
602	0.001	0.018	-0.001
603	0.001	0.017	0
604	0.001	0.017	0
605	0.001	0.016	0
606	0.001	0.015	-0.001
607	0.001	0.015	0
608	0.001	0.014	0
609	0.001	0.014	0
610	0.001	0.013	0
611	0.001	0.013	0
612	0.001	0.012	-0.001
613	0.001	0.012	0
614	0.001	0.012	0
615	0.001	0.011	0
616	0.001	0.011	0
617	0.002	0.011	0
618	0.001	0.011	0
619	0.001	0.011	0
620	0.001	0.011	0
621	0.002	0.012	0
622	0.001	0.011	-0.001
623	0.001	0.011	0
624	0.002	0.012	0
625	0.001	0.012	-0.001
626	0.002	0.013	0
627	0.001	0.013	0
628	0.001	0.014	0
629	0.002	0.015	0
630	0.001	0.015	0
631	0.002	0.016	0
632	0.001	0.016	0
633	0.001	0.017	0
634	0.001	0.018	0
635	0.001	0.018	0
636	0.001	0.018	0
637	0.001	0.019	0
638	0.001	0.019	0
639	0.001	0.02	0
640	0.002	0.02	0
641	0.001	0.02	0
642	0.002	0.02	0
643	0.001	0.02	0
644	0.001	0.021	0
645	0.001	0.021	0
646	0.001	0.021	0
647	0.001	0.021	0
648	0.001	0.021	0
649	0.001	0.022	0
650	0.001	0.021	-0.001
651	0.001	0.021	0
652	0.001	0.021	0
653	0.001	0.021	0
654	0.001	0.02	0
655	0.001	0.019	-0.001
656	0.001	0.019	0
657	0.002	0.018	0
658	0.001	0.018	0
659	0.001	0.017	0
660	0.001	0.016	0
661	0.001	0.015	0
662	0.001	0.014	0
663	0.001	0.013	0
664	0.001	0.013	0
665	0.001	0.012	0
666	0.001	0.011	0
667	0.002	0.011	0
668	0.001	0.009	0
669	0.001	0.009	0
670	0.001	0.009	0
671	0.001	0.008	0
672	0.002	0.008	0
673	0.002	0.008	0
674	0.001	0.007	0
675	0.001	0.007	0
676	0.002	0.006	0
677	0.002	0.006	0
678	0.001	0.005	0
679	0.001	0.005	0
680	0.001	0.005	0
681	0.001	0.005	-0.001
682	0.001	0.005	0
683	0.001	0.004	-0.001
684	0.002	0.004	0
685	0.001	0.004	0
686	0.001	0.004	0
687	0.001	0.004	0
688	0.001	0.004	0
689	0.001	0.003	-0.001
690	0.001	0.003	0
691	0.001	0.003	0
692	0.001	0.004	0
693	0.001	0.004	0
694	0.001	0.003	0
695	0.001	0.003	0
696	0.001	0.003	0
697	0	0.003	-0.001
698	0.001	0.004	0
699	0.001	0.003	0
700	0.001	0.003	0

## Sheet: Fig. S6
	PCN-222-Fe	PCN-222-Fe@PAA
Zeta potential (mV)	20	-23.3
	20.7	-24.8
	19	-25.8

## Sheet: Fig. S7
Wavelength (nm)	Abs (arb. units)
200	1.925
201	1.917
202	1.922
203	1.916
204	1.916
205	1.918
206	1.912
207	1.909
208	1.911
209	1.911
210	1.91
211	1.904
212	1.904
213	1.907
214	1.901
215	1.892
216	1.888
217	1.877
218	1.866
219	1.845
220	1.818
221	1.774
222	1.721
223	1.663
224	1.592
225	1.523
226	1.45
227	1.378
228	1.305
229	1.231
230	1.151
231	1.073
232	0.991
233	0.901
234	0.816
235	0.731
236	0.652
237	0.581
238	0.516
239	0.459
240	0.408
241	0.363
242	0.325
243	0.295
244	0.27
245	0.249
246	0.233
247	0.221
248	0.211
249	0.204
250	0.198
251	0.194
252	0.192
253	0.191
254	0.19
255	0.188
256	0.188
257	0.189
258	0.192
259	0.192
260	0.192
261	0.192
262	0.192
263	0.192
264	0.193
265	0.194
266	0.193
267	0.194
268	0.195
269	0.196
270	0.194
271	0.192
272	0.192
273	0.192
274	0.193
275	0.193
276	0.194
277	0.194
278	0.194
279	0.194
280	0.192
281	0.191
282	0.189
283	0.186
284	0.183
285	0.179
286	0.175
287	0.171
288	0.166
289	0.159
290	0.152
291	0.144
292	0.137
293	0.13
294	0.124
295	0.119
296	0.115
297	0.111
298	0.108
299	0.105
300	0.102
301	0.099
302	0.097
303	0.095
304	0.092
305	0.09
306	0.088
307	0.086
308	0.085
309	0.084
310	0.083
311	0.09
312	0.09
313	0.09
314	0.09
315	0.09
316	0.091
317	0.091
318	0.092
319	0.094
320	0.094
321	0.096
322	0.097
323	0.098
324	0.1
325	0.102
326	0.104
327	0.106
328	0.108
329	0.11
330	0.113
331	0.116
332	0.119
333	0.122
334	0.125
335	0.128
336	0.131
337	0.135
338	0.139
339	0.143
340	0.147
341	0.151
342	0.155
343	0.16
344	0.165
345	0.17
346	0.176
347	0.181
348	0.186
349	0.192
350	0.198
351	0.205
352	0.211
353	0.217
354	0.224
355	0.231
356	0.238
357	0.245
358	0.253
359	0.26
360	0.269
361	0.276
362	0.285
363	0.293
364	0.302
365	0.311
366	0.319
367	0.328
368	0.338
369	0.347
370	0.356
371	0.366
372	0.374
373	0.384
374	0.392
375	0.401
376	0.409
377	0.417
378	0.425
379	0.432
380	0.439
381	0.446
382	0.453
383	0.459
384	0.466
385	0.473
386	0.479
387	0.486
388	0.494
389	0.501
390	0.509
391	0.518
392	0.528
393	0.537
394	0.547
395	0.557
396	0.566
397	0.576
398	0.584
399	0.592
400	0.599
401	0.604
402	0.608
403	0.608
404	0.606
405	0.601
406	0.594
407	0.583
408	0.569
409	0.552
410	0.532
411	0.511
412	0.488
413	0.466
414	0.441
415	0.416
416	0.392
417	0.369
418	0.347
419	0.325
420	0.305
421	0.285
422	0.267
423	0.249
424	0.232
425	0.216
426	0.202
427	0.188
428	0.176
429	0.164
430	0.153
431	0.143
432	0.133
433	0.125
434	0.117
435	0.11
436	0.104
437	0.098
438	0.094
439	0.089
440	0.085
441	0.082
442	0.079
443	0.076
444	0.074
445	0.072
446	0.07
447	0.069
448	0.068
449	0.067
450	0.066
451	0.065
452	0.064
453	0.064
454	0.064
455	0.063
456	0.063
457	0.062
458	0.062
459	0.062
460	0.062
461	0.062
462	0.062
463	0.061
464	0.061
465	0.061
466	0.061
467	0.061
468	0.06
469	0.06
470	0.06
471	0.06
472	0.06
473	0.06
474	0.061
475	0.061
476	0.061
477	0.061
478	0.062
479	0.062
480	0.063
481	0.063
482	0.063
483	0.064
484	0.064
485	0.065
486	0.065
487	0.065
488	0.065
489	0.066
490	0.066
491	0.066
492	0.066
493	0.066
494	0.066
495	0.067
496	0.067
497	0.067
498	0.067
499	0.067
500	0.066
501	0.066
502	0.066
503	0.066
504	0.066
505	0.066
506	0.065
507	0.065
508	0.065
509	0.064
510	0.064
511	0.063
512	0.063
513	0.062
514	0.062
515	0.061
516	0.061
517	0.06
518	0.059
519	0.059
520	0.058
521	0.057
522	0.056
523	0.055
524	0.054
525	0.054
526	0.054
527	0.053
528	0.052
529	0.052
530	0.051
531	0.05
532	0.05
533	0.049
534	0.048
535	0.048
536	0.047
537	0.047
538	0.046
539	0.046
540	0.045
541	0.044
542	0.043
543	0.042
544	0.041
545	0.04
546	0.039
547	0.038
548	0.037
549	0.036
550	0.035
551	0.034
552	0.033
553	0.032
554	0.031
555	0.03
556	0.028
557	0.028
558	0.026
559	0.025
560	0.024
561	0.024
562	0.022
563	0.021
564	0.021
565	0.02
566	0.019
567	0.019
568	0.018
569	0.018
570	0.017
571	0.017
572	0.016
573	0.016
574	0.016
575	0.016
576	0.016
577	0.015
578	0.015
579	0.015
580	0.015
581	0.015
582	0.015
583	0.015
584	0.015
585	0.015
586	0.015
587	0.014
588	0.014
589	0.014
590	0.014
591	0.014
592	0.014
593	0.014
594	0.014
595	0.013
596	0.013
597	0.013
598	0.013
599	0.013
600	0.013
601	0.012
602	0.013
603	0.012
604	0.012
605	0.012
606	0.012
607	0.012
608	0.012
609	0.012
610	0.012
611	0.012
612	0.012
613	0.012
614	0.012
615	0.012
616	0.012
617	0.013
618	0.013
619	0.013
620	0.013
621	0.013
622	0.013
623	0.014
624	0.014
625	0.014
626	0.015
627	0.015
628	0.015
629	0.016
630	0.016
631	0.016
632	0.016
633	0.017
634	0.017
635	0.017
636	0.017
637	0.017
638	0.017
639	0.017
640	0.018
641	0.018
642	0.017
643	0.017
644	0.017
645	0.017
646	0.017
647	0.016
648	0.016
649	0.016
650	0.016
651	0.015
652	0.015
653	0.014
654	0.014
655	0.014
656	0.013
657	0.013
658	0.012
659	0.012
660	0.011
661	0.01
662	0.01
663	0.009
664	0.008
665	0.008
666	0.008
667	0.007
668	0.007
669	0.006
670	0.006
671	0.005
672	0.005
673	0.004
674	0.004
675	0.003
676	0.003
677	0.003
678	0.002
679	0.002
680	0.002
681	0.002
682	0.002
683	0.001
684	0.001
685	0.001
686	0.001
687	0.001
688	0
689	0
690	0
691	0
692	0
693	0
694	0
695	0
696	0
697	-0.001
698	0
699	0
700	-0.001

## Sheet: Fig. S8a
Time (s)	A600 nm (arb. units)
2.5	0.08881
7.5	0.11006
12.5	0.1302
17.5	0.14899
22.5	0.16681
27.5	0.18354
32.5	0.19952
37.5	0.21462
42.5	0.22891
47.5	0.24249
52.5	0.25557
57.5	0.26817
62.5	0.2802
67.5	0.29178
72.5	0.30261
77.5	0.31288
82.5	0.3224
87.5	0.33105
92.5	0.33876
97.5	0.34498
102.5	0.35001
107.5	0.35334
112.5	0.35516
117.5	0.35603
122.5	0.35615
127.5	0.35623
132.5	0.35612
137.5	0.356
142.5	0.35587
147.5	0.35583
152.5	0.35566
157.5	0.35555
162.5	0.35545
167.5	0.35529
172.5	0.35514
177.5	0.35502
182.5	0.35491
187.5	0.35475
192.5	0.3547
197.5	0.35464
202.5	0.35446
207.5	0.35434
212.5	0.35425
217.5	0.35416
222.5	0.35405
227.5	0.35401
232.5	0.35395
237.5	0.3537
242.5	0.35356
247.5	0.35347
252.5	0.3534
257.5	0.35327

[truncated: 126 more sheets: Fig. S8b, Fig. S8c, Fig. S8d, Fig. S8e, Fig. S9a, Fig. S9b, Fig. S10, Fig. S11, Fig. S12a, Fig. S12b, Fig. S13b, Fig. S13c, Fig. S13d, Fig. S13e, Fig. S14b, Fig. S14e, Fig. S14f, Fig. S15b, Fig. S16b, Fig. S16c …]
